# Supplementary material for: Prostate cancer multiparametric magnetic resonance imaging visibility is a tumor-intrinsic phenomena
Source: J Hematol Oncol. 2022 May 3;15:48. doi: 10.1186/s13045-022-01268-6 (PMC9066728; doi:10.1186/s13045-022-01268-6)
Supplement: Supplementary file 3 — Additional file 3. Table S1. Summary and characteristics of patient cohort. [file 13045_2022_1268_MOESM3_ESM.xlsx]

## Sheet: Clinical_information
Supplementary table 1a - Clinical information
Patient ID	Age	Serum PSA (ng/mL)	PSA density (ng/mL^2)	Pathologic Gleason Score	Tumor area (mm^2)	Pathologic prostate volume (mL)	Radiologic prostate volume (mL)	Tumor size (cm)	Pathologic tumor volume (ml)	Tumor location	Pathological T category	Percent cribriform architecture	Percent intraductal architecture	Estimated cellularity	Prospective PIRADS v2	Retrospective PIRADS v2	SCHLAP1	PGA	Hypoxia	SNORD33	SNORD68	SNORA54	SNORA37	SNORA12	SCARNA5	SNORD3A
A01	61	5.1	0.06	3+4	40.288	80	74	2.6	4.8	PZ	pT2c	0	0	1	<3	<3	0	0.729999	-4	164.79	0	0	0	0	117.81	1043.54
A02	68	6.7	0.18	3+4	134.229	37	41	2.9	8	PZ	pT2c	0	0	1	<3	3	0	0.0256889	-12	124.26	0	87.02	0	0	31.36	1703.68
A03	53	3.9	0.19	3+4	59.824	20.1	16.6	2	2	PZ	pT3a	0	0	0.87	<3	<3	8.2	0.172625	-10	285.29	0	8.48	0	0	116.64	353.69
A04	66	7.3	0.13	3+4	80.975	55	63	1.9	2.5	TZ	pT2c	0	0	0.33	<3	<3	0	0.279235	-10	249.64	2.96	54.43	34.63	0	109.25	1690.93
A05	53	4.3	0.1	3+4	115.208	41	38	1.9	2.9	PZ	pT3a	0	0	0.43	<3	3	0.69	3.60095	4	164.05	4.05	19.3	17.86	34.06	120.11	664.19
A06	51	3.1	0.08	3+4	118.148	38.9	37	1.5	2	TZ	pT2c	0	0	1	<3	3	0	0.0808497	-12	223.25	14.96	20.71	10.95	49.24	60.1	936.65
A07	75	9.3	0.11	3+4	50.851	88	84	2.4	4.4	PZ	pT3a	0	0	0.54	<3	<3	1.77	3.8364	6	623.21	136.73	46.06	30.45	17.42	119.65	730.96
A08	60	37.8	1.02	3+4	373.766	37	30	3.3	11	TZ	pT2c	<5	0	0.71	<3	<3	0	1.10176	12	458.12	29.13	55.57	79.28	12.26	87.22	944.35
A09	70	7	0.13	3+4	86.469	56	58	1.5	2.8	TZ	pT2c	<5	0	1	<3	<3	5.05	0.0847568	-14	293.67	0	0	8.6	0	115.73	2439.96
A10	65	5	0.12	3+4	114.171	40.9	40	2.3	2	PZ	pT2c	0	0	0.36	<3	<3	0	0.732656	-10	191.66	32.34	24.36	28.98	10.53	167.55	2913.82
A11	51	6.3	0.23	3+4	82.212	28	26	1.8	4.2	TZ	pT2c	0	0	1	<3	<3	0.17	0.0756991	6	202.26	4.75	15.99	14.8	33.88	132.05	1485.92
A12	65	8.6	0.18	3+4	521.538	47	35	4.2	20	TZ	pT2c	0	0	1	<3	3	0	0.359164	-10	185.88	0	29.54	0	0	118.78	1633.79
A13	55	7.5	0.2	3+4	154.64	37	28	1.8	4.5	PZ	pT2a	<5	0	0.65	<3	4	0.17	2.27863	-2	190.73	0	22.7	7.88	15.03	157.09	1072.38
A14	60	2.7	0.05	3+4	72.812	50	49	1.8	7.5	PZ	pT2a	0	0	1	<3	3	0.3	0.410807	4	148.44	0	14.1	7.83	27.74	122.87	832.54
A15	47	6.9	0.25	3+4	62.672	28	30	2.3	2.3	PZ	pT2a	5	0	0.49	<3	<3	1.5	6.1507	4	131.72	15.07	54.41	34.62	30.87	98.03	1008.47
A16	47	6.7	0.16	3+4	93.415	43	36	2.1	3.4	PZ	pT2c	0	0	0.28	<3	<3	0	2.24514	2	68.95	8.93	13.55	9.41	23.07	119.87	822.49
A17	68	2.1	0.07	3+4	102.895	30	33	1.7	4.5	PZ	pT2c	0	0	0.62	<3	<3	1.76	3.53274	-2	110.7	0.29	24.5	10.08	12.35	180.98	1631.96
A18	60	4.6	0.09	3+4	211.122	51	50	2.8	10.2	PZ	pT2b	5	0	1	<3	<3	2.87	2.03132	4	89.25	0	20.46	37.87	4.42	91.91	1101.48
A19	63	4.8	0.17	3+4	139.321	29	25	2	2	TZ	pT2c	0	0	1	<3	<3	0.59	0.0460946	-6	169.48	7.04	24.74	33.3	28.92	218.75	1923.66
A20	67	11	0.15	3+4	NA	75	52	4.3	10	TZ	pT3a	<5	0	1	<3	<3	0	1.00619	-6	311.24	27.26	85.99	35.94	23.08	164.47	2502.69
D01	72	5.24	0.1	3+4	232.885	50	43	2.1	7.5	TZ	pT2b	0	0	0.69	5	NA	5.92	5.12811	-14	1067.73	180.41	143.08	84.27	63.96	239.7	6979.16
D02	64	5.6	0.11	3+4	119.565	51.3	34	1.8	5.1	PZ	pT3a	0	0	0.9	5	NA	1.69	0.0652013	4	399.06	28.64	68.49	15.09	4.93	151.69	1442.53
D03	65	2.6	0.07	3+4	168.251	35.1	34	3	5	PZ	pT3a	30	20	0.71	5	NA	96.45	1.56454	0	583	110.07	63.1	58.4	33.69	209.14	2141.77
D04	74	14	0.14	3+4	267.271	97.5	106	3.2	10	TZ	pT2c	0	0	0.63	5	NA	0	3.52624	2	580.09	165.86	100.8	64.79	46.6	220.21	3730.25
D05	75	5	0.11	3+4	277.838	47.5	38	3.8	14.3	PZ	pT3a	0	<5	0.55	5	NA	39.21	6.14472	12	492.21	48.88	61.03	48.78	2.1	89.07	1173.24
D06	64	4.9	0.08	3+4	139.216	59.8	37	3.3	12	PZ	pT2c	5	0	0.53	5	NA	30.22	4.22188	8	255.51	15.89	29.82	22.08	20.3	234.39	1583.34
D07	69	19.4	0.29	3+4	222.246	67	68	2.6	3.4	TZ	pT3a	0	0	0.45	5	NA	2.94	11.1485	2	623.99	61.96	71.81	125.54	98.59	279.69	4397.3
D08	71	3.8	0.15	3+4	157.285	26	25	1.9	3.9	PZ	pT3a	10	0	1	5	NA	7.25	0.216192	-4	631.36	134.44	47.15	31.17	25.48	253.77	2566.46
D09	71	9.7	0.21	3+4	282.88	47	46	2.9	7	TZ	pT2c	0	0	0.81	5	NA	0.1	1.57201	-20	579.67	40.82	42.81	79.25	142.79	384.38	1460.86
D10	55	9.7	0.26	3+4	287.5	38	32	2.9	5	TZ	pT2c	20	0	0.71	5	NA	2.18	7.09087	-4	693.03	32.19	83.25	16.66	27.23	311.72	1946.74
D11	65	8	0.16	3+4	170.54	49	42	1.9	15	PZ	pT3a	10	0	0.58	5	NA	0.39	7.93592	8	163.81	55.26	40.42	37.41	37.13	203.33	2219.72
D12	52	8.6	0.34	3+4	117.204	25	17	1.8	3	PZ	pT2b	5	0	0.42	5	NA	0.29	4.8683	2	168.84	12.19	26.71	9.89	30.3	116.36	1118.22
D13	52	3.4	0.09	3+4	124.258	40	39	2.1	4	PZ	pT2b	0	0	1	5	NA	5.07	0.00365878	-4	301.4	89.51	67.74	62.69	41.92	216.84	1446.77
D14	60	5.6	0.22	3+4	47.5773	26	27	1.8	3.1	PZ	pT3a	<5	0	1	5	NA	12.14	0.490827	12	265.83	13.66	29.62	35.63	42.57	209.55	1555.83
D15	60	8.6	0.25	3+4	97.4657	34	35	3.3	10.2	PZ	pT3b	0	0	1	5	NA	3.61	0.0395384	12	399.92	58.09	49.81	37.46	35.32	154.01	1644.04
D16	64	6.2	0.08	3+4	71.8765	80	68	2.9	8	PZ	pT3b	5	0	0.54	5	NA	0.35	3.03138	8	284.55	17.07	42.21	15.03	17.19	109.55	2006.42
D17	54	3.6	0.12	3+4	128.391	30	28	2	6	TZ	pT3a	5	0	0.7	5	NA	1.42	3.40876	-2	167.37	28.94	34.57	31.99	32.18	154.17	1739.64
D18	49	7	0.26	3+4	95.7741	27	23	2.4	5.4	PZ	pT2b	10	5	1	5	NA	25.96	0.0638568	18	412.78	62.52	47.92	9.85	48.33	205.78	2165.89
D19	56	12.5	0.29	3+4	360.712	43	40	3.4	8.5	TZ	pT2c	0	0	0.69	5	NA	0.68	4.46311	-10	526.82	61.64	56.71	36.94	68.32	246.35	3415.73
D20	61	13.9	0.27	3+4	462.895	52	42	3.9	18	TZ	pT3a	0	0	0.55	5	NA	0	3.69158	-30	1659.19	74.29	283.33	148.76	272.01	472.95	4406.68

## Sheet: Sample_information
Supplementary table 1b - Sample information
Patient ID	Sample ID	Region	File name
A01	S01	Tumor	TP063701
A02	S02	Tumor	TP063801
A03	S03	Tumor	TP063901
A04	S04	Tumor	TP064001
A05	S05	Tumor	TP064101
A06	S06	Tumor	TP064201
A07	S07	Tumor	TP064301
A08	S08	Tumor	TP064401
A09	S09	Tumor	TP064501
A10	S10	Tumor	TP064601
A11	S11	Tumor	TP064701
A12	S12	Tumor	TP064801
A13	S13	Tumor	TP064901
A14	S14	Tumor	TP065001
A15	S15	Tumor	TP065101
A16	S16	Tumor	TP065201
A17	S17	Tumor	TP065301
A18	S18	Tumor	TP065401
A19	S19	Tumor	TP065501
A20	S20	Tumor	TP065601
D01	S21	Tumor (Gleason 3)	TP065701
D01	S81	Tumor (Gleason 4)	TP065703
D02	S22	Tumor	TP065801
D03	S23	Tumor	TP065901
D04	S24	Tumor	TP066001
D05	S25	Tumor	TP066101
D06	S26	Tumor	TP066201
D07	S27	Tumor	TP066301
D08	S28	Tumor	TP066401
D09	S29	Tumor	TP066501
D10	S30	Tumor	TP066601
D11	S31	Tumor	TP066701
D12	S32	Tumor	TP066801
D13	S33	Tumor	TP066901
D14	S34	Tumor	TP067001
D15	S35	Tumor	TP067101
D16	S36	Tumor	TP067201
D17	S37	Tumor	TP067301
D18	S38	Tumor	TP067401
D19	S39	Tumor	TP067501
D20	S40	Tumor	TP067601
A01	S41	NAT	TP063702
A02	S42	NAT	TP063802
A03	S43	NAT	TP063902
A04	S44	NAT	TP064002
A05	S45	NAT	TP064102
A06	S46	NAT	TP064202
A07	S47	NAT	TP064302
A08	S48	NAT	TP064402
A09	S49	NAT	TP064502
A10	S50	NAT	TP064602
A11	S51	NAT	TP064702
A12	S52	NAT	TP064802
A13	S53	NAT	TP064902
A14	S54	NAT	TP065002
A15	S55	NAT	TP065102
A16	S56	NAT	TP065202
A17	S57	NAT	TP065302
A18	S58	NAT	TP065402
A19	S59	NAT	TP065502
A20	S60	NAT	TP065602
D01	S61	NAT	TP065702
D02	S62	NAT	TP065802
D03	S63	NAT	TP065902
D04	S64	NAT	TP066002
D05	S65	NAT	TP066102
D06	S66	NAT	TP066202
D07	S67	NAT	TP066302
D08	S68	NAT	TP066402
D09	S69	NAT	TP066502
D10	S70	NAT	TP066602
D11	S71	NAT	TP066702
D12	S72	NAT	TP066802
D13	S73	NAT	TP066902
D14	S74	NAT	TP067002
D15	S75	NAT	TP067102
D16	S76	NAT	TP067202
D17	S77	NAT	TP067302
D18	S78	NAT	TP067402
D19	S79	NAT	TP067502
D20	S80	NAT	TP067602
