# Supplementary material for: Prostate cancer multiparametric magnetic resonance imaging visibility is a tumor-intrinsic phenomena
Source: J Hematol Oncol. 2022 May 3;15:48. doi: 10.1186/s13045-022-01268-6 (PMC9066728; doi:10.1186/s13045-022-01268-6)
Supplement: Supplementary file 4 — Additional file 4. Table S2. Proteins quantified by mass spectrometry. [file 13045_2022_1268_MOESM4_ESM.xlsx]

## Sheet: mpMRI_SupplementaryTable2-Prote
Supplementary Table 2 - Summary of protein groups quantified
Majority protein IDs	Protein names	Gene names	S01	S02	S03	S04	S05	S06	S07	S08	S09	S10	S11	S12	S13	S14	S15	S16	S17	S18	S19	S20	S21	S22	S23	S24	S25	S26	S27	S28	S29	S30	S31	S32	S33	S34	S35	S36	S37	S38	S39	S40	S41	S42	S43	S44	S45	S46	S47
A0AV96-2;A0AV96	RNA-binding protein 47	RBM47	2.46101e+07	8.79604e+06	3.1681e+07	1.67492e+07	2.67902e+07	3.28833e+07	5.51486e+06	3.37782e+07	2.1504e+07	3.05045e+07	21287907	2.19867e+07	1.6383e+07	1.10797e+07	3.76338e+07	1.02413e+07	2.58672e+07	1.86919e+07	1.49689e+07	2.14829e+07	2.09899e+07	9.26982e+06	28470112	2.3452e+07	42837680	1.83778e+07	1.46537e+07	2.55845e+07	2.16728e+07	3.02318e+07	2.61363e+07	3.75422e+07	8.184e+06	2.38193e+07	1.26938e+07	2.81584e+07	2.08819e+07	1.45239e+07	4.17339e+07	2.77014e+07	3.06362e+07	1.25992e+07	9.97753e+06	3.01429e+06	4.1638e+06	1.2798e+07	2.39977e+06
A0AVT1;A0AVT1-2	Ubiquitin-like modifier-activating enzyme 6	UBA6	25088000	25842000	28159000	30084000	34756000	30896000	15363000	30729000	18926000	26575000	18970000	27082000	28408000	28835000	39306000	22182000	32011000	32936000	24065000	25262000	29855000	21466000	31888000	27374000	21745000	28578000	30696000	25446000	18792000	33950000	25835000	21388000	21929000	28122000	21593000	33050000	33317000	21012000	35532000	20639000	26182000	21621000	21302000	18235000	19580000	18808000	24333000
A0FGR8-2;A0FGR8;A0FGR8-4	Extended synaptotagmin-2	ESYT2	10373000	11798000	15434000	21471000	13874000	16508000	12492000	12681000	19458000	16387000	10305000	12870000	11154000	18543000	18832000	14480000	15464000	19208000	14043000	17791000	15474000	12001000	17601000	16123000	14683000	16862000	14379000	20102000	22152000	16898000	17099000	13589000	19679000	14011000	20122000	12657000	15266000	19834000	14770000	15234000	18449000	23329000	22815000	21255000	16839000	17570000	19192000
A0MZ66-8;A0MZ66-4;A0MZ66-5;A0MZ66-6;A0MZ66;A0MZ66-3;A0MZ66-2	Shootin-1	KIAA1598	4.41158e+06	4.47564e+06	7.20058e+06	6.727e+06	4.93711e+06	4.18754e+06	4.48869e+06	8.00203e+06	5.643e+06	6.65884e+06	3.37615e+06	1.05223e+07	6.94038e+06	2.44191e+06	9.49463e+06	4.22209e+06	6.88592e+06	1.18101e+07	6.21656e+06	4.81484e+06	1.03302e+07	4.27878e+06	4.69272e+06	9.10417e+06	3.62967e+06	7.88921e+06	3.86347e+06	9.50344e+06	8.35091e+06	1.63842e+07	9.64228e+06	1.31994e+07	3.67335e+06	1.11699e+07	1.2294e+07	5.60056e+06	4.68206e+06	3.34461e+06	9.80281e+06	7.60851e+06	5.07434e+06	1.2514e+06	816997	2.03341e+06	2.06759e+06	2.94743e+06	6.41639e+06
A1IGU5	Rho guanine nucleotide exchange factor 37	ARHGEF37	8.79957e+06	3.46661e+06	1.33963e+07	1.45418e+07	4.04726e+06	2.71884e+06	3.6271e+06	3.88486e+06	4.26542e+06	2.71043e+06	8.12964e+06	1.00277e+06	1.24001e+07	2.90883e+06	4.99533e+06	4.74212e+06	1.81139e+06	9.67636e+06	3.25487e+06	3.20097e+06	2.80644e+06	9.40104e+06	2.66489e+06	3.35681e+06	6.58571e+06	5.23554e+06	411057	5.21149e+06	5.10259e+06	5.59126e+06	9.80959e+06	1.14726e+07	4.62114e+06	6.58486e+06	7.6736e+06	2.17583e+06	4.13993e+06	2.80292e+06	4.45885e+06	5.70106e+06	7.65006e+06	3.25243e+06	2.17957e+06	1.504e+07	6.03714e+06	9.56917e+06	6.23058e+06
A1L0T0	Acetolactate synthase-like protein	ILVBL	8.67508e+06	5.96083e+06	3.45874e+06	720336	3.98886e+06	4.78526e+06	5.92209e+06	3.21792e+06	2.14559e+06	3.96087e+06	5.33963e+06	4.86745e+06	6.04746e+06	1.23646e+07	7.81699e+06	9.29348e+06	2.84451e+06	2.90685e+06	3.32614e+06	4.69926e+06	4.58231e+06	7.85884e+06	1.58426e+06	3.88235e+06	6.18469e+06	8.5383e+06	6.33842e+06	2.22281e+06	3.51399e+06	2.06229e+06	4.18606e+06	4.84521e+06	3.44407e+06	8.7851e+06	4.55502e+06	4.63289e+06	4.37179e+06	623676	9.93379e+06	1.86948e+06	4.63364e+06	5.05956e+06	2.10715e+06	1.02518e+07	6.25087e+06	1.62046e+07	5.10949e+06
A1L4H1;A1L4H1-2	Soluble scavenger receptor cysteine-rich domain-containing protein SSC5D	SSC5D	141381	5.47362e+06	0	1.47464e+06	140974	153274	1.1419e+06	1.68729e+06	1.9833e+06	134892	408997	1.14204e+06	1.93768e+06	2.27202e+06	119481	2.62429e+06	619984	1.04501e+06	589628	1.3092e+06	325403	1.29294e+06	1.8152e+06	1.51647e+06	188803	2.07505e+06	1.09476e+06	2.96221e+06	3.43746e+06	296760	1.09787e+06	0	3.91067e+06	793043	3.77334e+06	119885	1.02529e+06	529724	344068	2.13248e+06	4.049e+06	1.47737e+06	3.12573e+06	1.94951e+06	3.64092e+06	2.58626e+06	1.04152e+06
A1X283	SH3 and PX domain-containing protein 2B	SH3PXD2B	8490200	9467100	10498000	15103000	6817500	9307400	7967900	15480000	9583500	11124000	7827500	10330000	7318900	12842000	7741800	12156000	6053900	4793500	10968000	10296000	9368600	10011000	14500000	8300400	8194200	9896300	7099800	9611200	7930700	5125700	5305900	9513600	8831200	13086000	10279000	6993200	3124100	10863000	7853000	9198500	11363000	8581400	9119900	14115000	14336000	13303000	11831000
A1Z1Q3-2;A1Z1Q3	O-acetyl-ADP-ribose deacetylase MACROD2	MACROD2	0	0	2.34789e+06	0	3.06863e+06	1.17791e+06	0	0	0	1.55141e+06	0	4.0532e+06	0	1.53885e+06	1.90303e+06	0	0	0	0	921057	0	1.32898e+06	0	1.16625e+06	8.84484e+06	0	898835	1.53649e+06	0	0	0	0	0	1.56594e+06	0	0	0	2.1978e+06	6.68009e+06	4.01077e+06	0	2.88631e+06	2.31214e+06	1.94898e+06	0	0	0
A2RRP1-2;A2RRP1	Neuroblastoma-amplified sequence	NBAS	183750	0	494835	151069	980133	239817	0	768682	61064.2	404990	324673	574950	149591	289710	505762	376565	693228	955400	174821	611378	677980	403662	836529	926889	221675	187191	658121	1.1509e+06	239222	349298	367493	215685	332238	435058	567933	387461	875299	224354	945008	503841	101290	130184	201971	102405	192027	0	135788
A2RUR9-3;A2RUR9-2;Q8IYA2;A2RUR9	Coiled-coil domain-containing protein 144A;Putative coiled-coil domain-containing protein 144C	CCDC144A;CCDC144CP	0	1.38979e+06	470310	0	476545	689389	860651	401480	357028	0	122562	0	649085	775549	3.79842e+06	1.68429e+06	580920	608376	1.25426e+06	0	257681	463601	975537	840656	307059	0	168504	770446	0	750835	0	0	588827	683657	130837	0	0	0	373779	581052	887962	920796	395223	0	1.0562e+06	691529	559785
A3KMH1-2;A3KMH1-3;A3KMH1	von Willebrand factor A domain-containing protein 8	VWA8	106443	344598	746883	66601	215075	801439	63796.1	781697	318916	610905	150893	0	462119	184676	174275	177149	671440	390906	363917	1.22851e+06	376579	320622	726161	117727	1.81582e+06	206933	269863	338730	194248	1.09891e+06	182709	206722	394815	102242	320483	1.15894e+06	949665	399807	339558	211225	729863	340637	304555	168694	0	454059	132403
A4D0S4-3;A4D0S4;A4D0S4-2	Laminin subunit beta-4	LAMB4	0	0	0	0	0	0	385177	0	0	0	349389	70033.4	0	52253.9	0	0	0	0	0	47636.8	45617.2	306868	177384	520828	0	0	386203	0	0	0	0	0	0	356206	1.31911e+06	0	0	0	0	62454.8	0	0	0	0	0	0	0
A4D1P6-2;A4D1P6;A4D1P6-3	WD repeat-containing protein 91	WDR91	1.26614e+06	902163	1.11964e+06	0	824434	1.00181e+06	944993	867269	1.16379e+06	682851	1.35668e+06	0	1.04792e+06	826605	1.0845e+06	1.49025e+06	890236	1.6005e+06	682171	543939	0	839519	1.58345e+06	974509	537370	1.10183e+06	1.06651e+06	1.22294e+06	524588	0	1.29146e+06	1.33212e+06	920675	1.76749e+06	1.35395e+06	643592	0	589931	639201	429307	891841	0	701518	1.70702e+06	448914	541905	2.43445e+06
A5YKK6-2;A5YKK6;A5YKK6-3;A5YKK6-4	CCR4-NOT transcription complex subunit 1	CNOT1	8021200	6174600	13556000	10786000	12404000	10287000	4272400	9918500	7848300	11343000	3885100	8644400	6622500	6578700	10891000	6005500	12367000	9980200	6736000	10020000	9950700	5223500	12441000	8682500	12109000	10363000	11353000	8831300	7558700	10431000	10818000	9585700	7065100	9169400	5813400	11383000	10994000	8019700	11237000	8496300	9654400	8522600	4950200	5573300	4815600	4258300	6424000
A6NCN2	Putative keratin-87 protein	KRT87P	1.42442e+07	1.02533e+07	0	0	893309	0	607256	2.69315e+06	0	0	0	143547	0	0	0	5.14122e+06	0	122351	323204	0	0	0	1.57247e+06	1.82438e+06	8.46216e+06	0	0	0	0	0	0	0	0	1.02328e+08	0	0	0	506349	0	0	505448	1.26003e+06	1.23685e+06	979954	0	0	6.66368e+06
A6NCS6	Uncharacterized protein C2orf72	C2orf72	446357	0	3.33703e+06	933211	4.25406e+06	2.95288e+06	668443	1.5261e+07	0	2.55616e+06	1.55937e+06	1.02295e+07	382929	0	1.00823e+06	0	2.69586e+06	454499	2.38472e+06	4.47234e+06	2.68959e+06	2.12044e+06	373739	6.13769e+06	1.65562e+06	0	5.36017e+06	2.01772e+06	9.35688e+06	1.53569e+07	4.27182e+06	8.67379e+06	2.09619e+06	925911	0	7.43415e+06	1.91946e+07	0	9.03928e+06	1.36811e+07	454835	0	0	0	0	0	518893
A6NDG6	Phosphoglycolate phosphatase	PGP	3.18879e+06	2.89794e+06	1.12911e+06	0	7.35117e+06	1.0461e+07	0	1.00376e+07	3.00072e+06	7.1529e+06	3.1604e+06	2.87023e+06	1.4789e+07	5.57815e+06	1.10866e+07	3.34923e+06	5.42645e+06	4.51734e+06	8.65868e+06	4.94288e+06	3.19078e+06	1.74807e+06	4.2893e+06	4.6229e+06	7.42162e+06	5.83821e+06	5.58087e+06	3.50712e+06	3.63963e+06	3.51691e+06	3.16438e+06	3.85456e+06	852524	1.50276e+06	3.5051e+06	2.15941e+06	7.97116e+06	7.33165e+06	5.3761e+06	4.18296e+06	0	4.92981e+06	1.1158e+06	2.09463e+06	2.57911e+06	1.87279e+06	2.23966e+06
A6NDU8	UPF0600 protein C5orf51	C5orf51	3.55639e+06	354569	2.51885e+06	2.24821e+06	2.70087e+06	2.82849e+06	1.24449e+06	3.0893e+06	2.59825e+06	2.6769e+06	1.93899e+06	3.10027e+06	2.33037e+06	2.31548e+06	2.18414e+06	459621	2.06667e+06	3.3851e+06	2.31153e+06	0	4.22784e+06	1.42986e+06	3.81184e+06	2.05587e+06	3.20301e+06	0	1.49301e+06	2.44462e+06	2.83013e+06	3.02119e+06	1.31522e+06	3.49917e+06	1.56237e+06	1.83261e+06	1.74738e+06	2.18895e+06	2.07789e+06	3.0255e+06	1.90892e+06	4.6517e+06	1.78929e+06	2.25961e+06	0	2.3145e+06	3.76592e+06	2.49112e+06	1.75382e+06
A6NGU5;P19440;P36268-2;P36268;P36268-3	Putative gamma-glutamyltranspeptidase 3;Putative gamma-glutamyltranspeptidase 3 heavy chain;Putative gamma-glutamyltranspeptidase 3 light chain;Gamma-glutamyltranspeptidase 1;Gamma-glutamyltranspeptidase 1 heavy chain;Gamma-glutamyltranspeptidase 1 light chain;Inactive gamma-glutamyltranspeptidase 2	GGT3P;GGT1;GGT2	1.22591e+07	1.15658e+07	8.68632e+06	2.98749e+07	6.175e+07	1.9451e+07	1.34856e+07	6.26587e+07	3.44472e+07	1.85489e+07	2.27565e+07	6.16906e+07	2.27995e+07	1.60259e+07	116009068	2.11283e+07	7.02542e+07	5.16614e+07	3.14797e+06	8.83998e+06	7.1261e+07	3.88688e+06	7.2132e+07	2.263e+07	1.2304e+08	2.81023e+07	2.54287e+07	7.3652e+07	4.12349e+07	6.41049e+06	4.44622e+07	5.70498e+07	3.80674e+06	1.16613e+07	3.35158e+07	3.62036e+06	1.28767e+07	1.37859e+07	5.11733e+07	1.01249e+08	4.90306e+06	6.36023e+06	4.72377e+06	5.09953e+07	5.36665e+07	2.78642e+06	3.2044e+07
A6NHR9;A6NHR9-2;A6NHR9-3	Structural maintenance of chromosomes flexible hinge domain-containing protein 1	SMCHD1	479630	334132	538329	4.50948e+06	2.59617e+06	717514	1.50744e+06	4.06226e+06	2.65132e+06	742791	853923	2.32784e+06	670702	420047	2.83079e+06	559028	3.64369e+06	1.10966e+06	529178	3.28076e+06	782503	1.19616e+06	3.60355e+06	503054	4.40937e+06	1.35107e+06	2.87659e+06	914189	697940	4.01263e+06	4.45751e+06	2.48697e+06	1.94523e+06	363182	1.55677e+06	2.83013e+06	1.92591e+06	2.06129e+06	4.59584e+06	4.42643e+06	4.23874e+06	2.2506e+06	1.76165e+06	348103	734434	149951	142205
A6NHZ5	Leucine-rich repeat-containing protein 14B	LRRC14B	0	0	1.39605e+07	1.52605e+07	423103	695683	0	0	0	932850	0	0	0	0	0	0	1.11444e+06	0	0	0	0	0	982927	0	0	0	0	799426	7.7737e+06	1.21922e+06	1.29361e+07	8.34167e+06	0	0	691039	596862	0	549354	2.56327e+07	4.77827e+06	0	937270	0	0	899558	0	0
A6NIH7	Protein unc-119 homolog B	UNC119B	3.21131e+06	6.02595e+06	7.74379e+06	3.72858e+06	5.61042e+06	1.68218e+06	6.68313e+06	7.84541e+06	5.52455e+06	3.2174e+06	2.17462e+06	1.9317e+06	3.53605e+06	5.80016e+06	3.9924e+06	7.59147e+06	2.46613e+06	3.4816e+06	4.58123e+06	3.94455e+06	5.29904e+06	2.27884e+06	1.23538e+06	2.54477e+06	1.03621e+07	7.23038e+06	3.47334e+06	1.25173e+06	4.0475e+06	2.97533e+06	4.07981e+06	0	4.21175e+06	1.52055e+06	7.81306e+06	6.55814e+06	6.25695e+06	4.71945e+06	4.3258e+06	7.08405e+06	3.22041e+06	859568	3.05791e+06	3.95666e+06	6.70846e+06	0	3.33516e+06
A6NKF9;B7ZAQ6-2;B7ZAQ6-3;P0CG08;B7ZAQ6	Putative Golgi pH regulator C;Golgi pH regulator A;Golgi pH regulator B	GPR89C;GPR89A;GPR89B	2.6438e+06	725387	3.9989e+06	0	905180	2.86771e+06	0	4.28844e+06	2.17674e+06	3.00016e+06	1.22275e+06	0	1.54228e+06	1.78293e+06	4.94942e+06	1.08788e+06	3.66531e+06	2.00278e+06	1.84374e+06	796306	3.27536e+06	0	1.3127e+06	4.41808e+06	3.06682e+06	0	1.12466e+06	1.92451e+06	2.17064e+06	0	5.40644e+06	2.9297e+06	1.00786e+06	1.43364e+06	624479	386901	3.5024e+06	577862	2.71154e+06	2.09701e+06	0	0	0	0	0	0	0
A6NKT7;Q7Z3J3;O14715;P0DJD0;P0DJD1;Q99666	RanBP2-like and GRIP domain-containing protein 3;RanBP2-like and GRIP domain-containing protein 4;RANBP2-like and GRIP domain-containing protein 8;RANBP2-like and GRIP domain-containing protein 1;RANBP2-like and GRIP domain-containing protein 2;RANBP2-like and GRIP domain-containing protein 5/6	RGPD3;RGPD4;RGPD8;RGPD1;RGPD2;RGPD5	0	0	220908	0	214953	321690	0	216894	0	198286	0	0	0	0	449272	0	272352	546987	0	233701	0	0	0	87737.9	108826	169501	0	545727	0	422796	143634	0	0	0	0	309840	0	202571	195421	177904	186773	0	0	0	0	0	0
P62308;A8MWD9	Small nuclear ribonucleoprotein G;Putative small nuclear ribonucleoprotein G-like protein 15	SNRPG;SNRPGP15	3.77034e+07	2.38779e+07	3.79293e+07	0	161663	1.54695e+07	3.52487e+07	0	2.70382e+07	1.0856e+07	2.77646e+07	4.59977e+06	2.88156e+07	3.55988e+07	4.89894e+07	2.43793e+07	1.69829e+07	4.04717e+07	2.73082e+07	1.38772e+07	3.04702e+07	3.00902e+07	4.82127e+07	3.05782e+07	1.84543e+07	0	5.66009e+07	1.03618e+07	0	0	6.48957e+07	3.91122e+07	3.66167e+07	3.93304e+07	2.56668e+07	0	0	0	5.02355e+07	40204220	3.2092e+07	0	3.87004e+07	3.95873e+06	0	2.3303e+07	0
A8MXV4	Nucleoside diphosphate-linked moiety X motif 19, mitochondrial	NUDT19	1.24861e+07	2.86687e+06	1.49332e+07	9.03224e+06	1.8507e+07	1.38043e+07	9.4785e+06	2.21258e+07	8.18414e+06	1.6801e+07	6.57157e+06	1.34073e+07	1.06754e+07	1.29336e+07	1.58944e+07	6.81058e+06	2.39898e+07	1.32187e+07	1.10662e+07	1.37632e+07	1.67493e+07	3.35067e+06	1.81723e+07	1.82375e+07	2.70955e+07	1.35842e+07	2.17915e+07	1.70131e+07	8.08252e+06	1.03583e+07	1.04798e+07	1.40728e+07	9.27563e+06	8.79761e+06	1.34543e+07	1.99578e+07	1.56098e+07	6.00266e+06	3.8823e+07	1.41613e+07	9.3993e+06	1.35103e+06	3.18473e+06	3.64599e+06	3.26564e+06	2.27501e+06	2.98667e+06
B0I1T2;B0I1T2-4;B0I1T2-3	Unconventional myosin-Ig;Minor histocompatibility antigen HA-2	MYO1G	0	0	242747	817168	779491	510173	111087	415107	292303	0	0	207566	0	0	314116	0	0	355058	551455	419532	231471	0	920251	186396	3.66448e+06	0	228867	299133	0	881358	3.18793e+06	0	272508	259379	214949	536761	160626	0	3.47469e+06	249464	0	0	380095	0	0	0	358535
B7ZBB8	Protein phosphatase 1 regulatory subunit 3G	PPP1R3G	0	1.3051e+06	0	0	0	0	0	0	0	460286	0	0	0	0	0	0	0	945024	0	850092	0	0	0	0	0	0	706330	0	0	0	0	0	0	0	0	0	0	208106	0	0	3.20733e+06	1.67423e+06	0	0	0	0	738828
B9A064;P0CG04	Immunoglobulin lambda-like polypeptide 5;Ig lambda-1 chain C regions	IGLL5;IGLC1	0	6.74369e+06	3.78153e+06	1.75113e+07	5.35781e+06	4.24474e+06	7.66681e+06	5.30428e+06	3.76546e+06	3.63014e+06	7.8698e+06	9.88392e+06	3.12951e+06	0	2.20696e+06	4.94734e+06	1.42741e+07	8.51688e+06	4.60342e+06	1.1199e+07	4.69249e+06	1.45609e+07	8.18114e+06	5.32365e+06	3.05553e+06	2.60709e+06	0	5.61498e+06	8.68198e+06	5.08083e+06	7.83017e+06	3.85984e+06	1.2379e+07	0	2.49042e+07	3.33724e+06	4.68023e+06	1.12933e+07	2.59334e+06	3.75479e+06	8.00757e+06	1.04048e+07	2.98857e+07	2.84897e+06	2.26876e+07	2.79349e+06	8.81019e+06
C4AMC7;Q6VEQ5;Q9NQA3;A8K0Z3	Putative WAS protein family homolog 3;WAS protein family homolog 2;WAS protein family homolog 6;WAS protein family homolog 1	WASH3P;WASH2P;WASH6P;WASH1	3.17506e+06	2.20773e+06	4.89726e+06	5.4005e+06	4.89129e+06	3.43296e+06	1.09293e+06	7.06603e+06	3.75565e+06	4.50386e+06	1.18041e+06	4.71622e+06	3.8907e+06	0	7.32606e+06	2.68872e+06	2.36364e+06	5.96413e+06	4.02368e+06	6.25481e+06	5.61066e+06	0	4.22231e+06	4.53723e+06	6.14352e+06	1.67166e+06	1.90112e+06	7.07972e+06	4.48848e+06	7.35856e+06	2.62818e+06	3.19446e+06	3.55093e+06	3.61377e+06	2.62971e+06	4.33434e+06	2.68738e+06	4.60361e+06	6.64213e+06	4.80591e+06	2.43833e+06	3.57461e+06	2.44282e+06	1.09501e+06	3.69282e+06	0	0
C9JLW8	Protein FAM195B	FAM195B	1.82007e+07	6.40648e+06	1.71923e+07	7.9637e+06	2.08595e+07	1.61359e+07	3.2757e+06	2.07836e+07	6.26949e+06	1.78564e+07	3.50297e+06	1.23401e+07	9.16347e+06	1.03996e+07	3.13337e+07	5.75123e+06	9.08989e+06	1.63143e+07	5.46355e+06	1.52369e+07	1.83289e+07	2.14027e+06	2.08112e+07	8.0912e+06	2.62699e+07	2.5886e+07	1.53904e+07	2.05715e+07	1.96343e+06	9.14755e+06	1.87803e+07	9.01747e+06	6.11804e+06	2.41081e+06	2.42502e+07	2.03783e+07	2.16896e+07	2.06708e+07	1.54427e+07	1.16814e+07	2.41192e+07	1.45996e+07	1.13007e+07	1.04461e+07	1.24203e+07	5.32442e+06	6.3708e+06
Q13765;E9PAV3-2;E9PAV3	Nascent polypeptide-associated complex subunit alpha;Nascent polypeptide-associated complex subunit alpha, muscle-specific form	NACA	4.1947e+07	5.9899e+07	5.9151e+07	4.94992e+07	7.71561e+07	4.92713e+07	43194910	6.0246e+07	6.40505e+07	50255625	4.22717e+07	3.24687e+07	8.53738e+07	7.55909e+07	9.84997e+07	5.29138e+07	1.14593e+08	8.5188e+07	4.39154e+07	3.13523e+07	4.36325e+07	4.04631e+07	8.30278e+07	6.94668e+07	8.59341e+07	4.99205e+07	6.75249e+07	8.35692e+07	3.9243e+07	6.57174e+07	5.72192e+07	7.65331e+07	4.93805e+07	5.5997e+07	5.18724e+07	5.94816e+07	4.81955e+07	3.54618e+07	4.65804e+07	4.17638e+07	3.05498e+07	2.62958e+07	4.28934e+07	1.32219e+07	3.45482e+07	3.47976e+07	2.67538e+07
O00115-2;O00115	Deoxyribonuclease-2-alpha	DNASE2	8463000	7420300	8033600	11911000	8464400	12862000	3402200	13561000	23785000	10598000	9655700	34399000	12771000	8163500	10980000	5022300	6818500	9344600	8597300	11785000	22767000	5120400	13165000	4961100	25239000	10419000	11419000	11331000	13630000	13881000	8215900	10199000	12566000	8184900	11345000	9990700	19478000	15371000	14165000	21364000	17310000	12132000	9157900	11600000	10725000	7303400	24619000
O00139-2;O00139-1;O00139-5;O00139;O00139-4	Kinesin-like protein KIF2A	KIF2A	714239	448145	3.42536e+06	2.16837e+06	1.52406e+06	2.52301e+06	324472	4.26657e+06	1.35125e+06	1.54405e+06	428468	2.03474e+06	806052	190231	545672	0	2.29482e+06	1.7564e+06	611329	2.28346e+06	605658	400032	1.1483e+06	389337	2.97368e+06	3.10433e+06	786184	633000	745023	1.2743e+06	2.95668e+06	1.64418e+06	648800	1.20961e+06	0	2.69841e+06	0	0	2.56421e+06	2.98817e+06	961498	0	0	596312	3.22602e+06	0	0
O00151	PDZ and LIM domain protein 1	PDLIM1	35264000	53926000	35739000	42752000	35949000	38355000	59296000	41503000	56039000	31538000	41138000	35554000	53552000	57866000	40786000	48828000	38425000	54421000	43405000	61196000	61144000	31353000	42374000	60388000	37176000	73761000	71945000	59511000	52006000	26662000	34479000	32715000	57896000	58737000	71708000	64397000	51493000	62546000	47204000	53688000	50057000	39215000	65699000	74232000	61348000	49155000	87079000
O00159	Unconventional myosin-Ic	MYO1C	510030000	488730000	419640000	484430000	450680000	460310000	402750000	389840000	409870000	390380000	347750000	394850000	364520000	502320000	390090000	517070000	404460000	530970000	486280000	476890000	426640000	476070000	421220000	370730000	337170000	368620000	337400000	462900000	526000000	412370000	379620000	491130000	468420000	449530000	487710000	403680000	439470000	368410000	386170000	437520000	519990000	661030000	496940000	498710000	535920000	582670000	499490000
O00160	Unconventional myosin-If	MYO1F	239067	1.68206e+06	1.40232e+06	1.45137e+06	1.25969e+06	1.54583e+06	643378	2.14416e+06	496882	336804	201090	260740	1.02081e+06	668097	405415	1.09617e+06	2.02979e+06	1.10796e+06	1.31567e+06	230600	309006	339005	848245	900937	2.59806e+06	528027	1.11192e+06	0	597370	1.92048e+06	1.96027e+06	172853	872483	1.68638e+06	0	2.45377e+06	0	1.71326e+06	123266	175307	1.07578e+06	130937	648797	430849	381280	0	590178
O00161;O00161-2	Synaptosomal-associated protein 23	SNAP23	14929000	13857000	22271000	18441000	18786000	20764000	15785000	22738000	30870000	19623000	17726000	23593000	12926000	18147000	42023000	13572000	22572000	16631000	15995000	16666000	32484000	11165000	21851000	29943000	25091000	20964000	29879000	23942000	15332000	24051000	19469000	24638000	23191000	24781000	27123000	21512000	31951000	18173000	24727000	21942000	20307000	12477000	18983000	18778000	12405000	14234000	13073000
O00165-5;O00165;O00165-2;O00165-4;O00165-3	HCLS1-associated protein X-1	HAX1	6.32838e+06	1.27336e+07	1.64602e+07	1.21166e+07	2.41288e+07	1.41917e+07	9.05661e+06	2.40726e+07	1.71553e+07	1.65756e+07	7.33194e+06	3.42165e+07	3.29839e+07	1.46166e+07	1.66515e+07	7.60339e+06	1.76022e+07	1.04106e+07	1.11569e+07	1.54155e+07	2.64321e+07	5.3365e+06	1.48148e+07	9.27739e+06	2.56443e+07	2.17544e+07	1.24405e+07	5.96511e+06	2.08964e+07	6.23951e+06	2.80468e+07	1.15717e+07	9.78774e+06	1.03465e+07	3.02725e+06	1.75636e+07	2.98876e+07	1.64761e+07	1.83734e+07	4.92435e+07	1.25106e+07	4.60588e+06	1.03373e+07	8.61018e+06	2.62655e+07	6.12675e+06	7.39208e+06
O00170	AH receptor-interacting protein	AIP	9302700	6774600	12041000	11673000	6500400	8053200	6949000	11136000	11862000	10806000	7743100	10112000	9457500	7847300	11446000	5770400	6970500	8692000	8146700	9167300	12865000	6344700	7446600	6111200	8255600	9216200	10251000	11827000	7529800	10599000	9311700	8716000	11478000	11252000	11570000	9669200	9695100	8813200	6057800	10173000	12509000	9985600	9468300	8368300	10169000	7483500	6735200
O00178	GTP-binding protein 1	GTPBP1	2.73975e+06	1.6795e+06	9.49433e+06	4.21066e+06	5.93521e+06	6.75876e+06	2.45752e+06	2.91015e+06	1.76212e+06	4.01411e+06	2.0537e+06	6.58312e+06	3.95273e+06	1.07752e+06	6.67028e+06	823270	3.9965e+06	8.83279e+06	3.9347e+06	3.78602e+06	2.26037e+06	1.8336e+06	9.55685e+06	3.53717e+06	4.39667e+06	3.54053e+06	2.81432e+06	3.13205e+06	918700	1.07451e+06	3.33074e+06	2.22236e+06	1.58381e+06	5.27023e+06	2.51669e+06	4.40386e+06	4.19875e+06	2.83486e+06	5.10023e+06	4.09017e+06	1.70033e+06	1.78984e+06	1.5052e+06	1.01277e+06	2.28871e+06	1.66889e+06	591180
O00182-2;O00182;Q3B8N2-2;Q6DKI2;Q3B8N2	Galectin-9;Galectin-9B;Galectin-9C	LGALS9;LGALS9B;LGALS9C	548891	2.91428e+06	2.46715e+06	4.58836e+06	2.98767e+06	2.37754e+06	3.01856e+06	3.6145e+06	4.50924e+06	2.04473e+06	0	1.74902e+06	3.12399e+06	1.39878e+06	3.29755e+06	0	2.08609e+06	0	0	3.15537e+06	0	8.82868e+06	3.29098e+06	5.27358e+06	5.98429e+06	4.48725e+06	1.84183e+06	0	0	0	3.75725e+06	0	5.8318e+06	1.49464e+07	2.31928e+06	8.13495e+06	1.56151e+06	6.65849e+06	2.6172e+06	2.51394e+06	1.73634e+06	0	7.55904e+06	0	2.32733e+06	0	1.15262e+06
O00186	Syntaxin-binding protein 3	STXBP3	13505000	9162500	13345000	10042000	11681000	11405000	5817000	13381000	13087000	11872000	10246000	10171000	11678000	11028000	13843000	10222000	10384000	9701200	10549000	12756000	13848000	7475000	9465800	10591000	9391100	13646000	12688000	11226000	8693100	12273000	9308600	10301000	10984000	11542000	10292000	14251000	15923000	11011000	16323000	14031000	14089000	14712000	10584000	9844600	10512000	8319700	3699700
O00192-2;O00192	Armadillo repeat protein deleted in velo-cardio-facial syndrome	ARVCF	2.06303e+06	712596	1.6875e+06	462506	1.93968e+06	1.12248e+06	463656	1.11458e+06	666714	2.57632e+06	101070	266222	228932	766928	1.90881e+06	480882	646866	400693	326384	564192	1.76604e+06	733600	1.23728e+06	1.10788e+06	4.20309e+06	3.51732e+06	1.17871e+06	407585	0	153729	3.44311e+06	1.10994e+06	361104	1.20196e+06	338242	542788	3.40359e+06	379137	831145	2.07854e+06	0	153629	165220	0	0	0	316554
O00193	Small acidic protein	SMAP	1.46468e+07	8.48558e+06	5.02732e+06	0	5.97676e+06	1.00051e+07	1.11089e+07	2.04194e+07	9.64402e+06	1.33929e+07	9.21112e+06	1.36327e+07	1.46131e+07	1.63649e+07	1.18039e+07	5.1222e+06	4.37862e+06	7.21258e+06	8.84133e+06	1.31127e+07	4.3102e+06	1.03509e+07	4.88555e+06	1.85336e+07	2.44518e+07	1.55269e+07	2.44207e+07	1.84217e+06	6.2798e+06	0	1.81415e+07	0	1.0618e+07	2.08573e+07	0	1.27894e+07	1.60545e+07	1.24839e+07	3.01447e+06	6.30756e+06	4.43829e+06	0	5.58608e+06	0	0	1.41866e+07	7.14962e+06
O00194	Ras-related protein Rab-27B	RAB27B	23603000	11939000	18564000	18474000	33636000	31258000	12545000	30436000	29888000	35579000	17056000	41298000	31302000	24402000	30094000	13892000	33179000	20594000	30052000	26743000	52894000	22089000	19338000	35859000	14183000	28090000	34065000	22376000	25774000	16545000	41040000	28776000	33261000	23106000	13891000	25353000	60752000	13697000	39430000	34149000	21702000	19311000	17191000	13794000	14695000	15779000	15111000
O00203-3;O00203	AP-3 complex subunit beta-1	AP3B1	14288000	10328000	18019000	18130000	16136000	18103000	10141000	19519000	19498000	19179000	14423000	14196000	16200000	12617000	24901000	15058000	20546000	20762000	17552000	20428000	17953000	11636000	18756000	19971000	13919000	17297000	20467000	21411000	14589000	24741000	14201000	18450000	12431000	15658000	18656000	20514000	17408000	16676000	19756000	15779000	16045000	14032000	12843000	8966900	12039000	8966200	11090000
O00204-2;O00204	Sulfotransferase family cytosolic 2B member 1	SULT2B1	1.83241e+07	3.08114e+06	2.61267e+07	3.6989e+06	9.82317e+06	9.76534e+06	0	3.93211e+06	2.18905e+07	9.84068e+06	4.07412e+06	9.35011e+06	9.75486e+06	2.50431e+06	2.29717e+07	1.01462e+07	3.97529e+06	9.06699e+06	5.10081e+06	6.36695e+06	4.85034e+06	5.73561e+06	7.62354e+06	899824	6.4293e+06	7.84331e+06	1.13658e+07	1.28893e+07	1.03045e+07	1.90881e+06	3.08647e+07	8.11231e+07	8.02968e+06	1.22016e+07	4.1541e+06	9.14748e+06	5.46964e+06	2.60839e+06	5.06076e+06	8.35341e+06	3.8616e+07	1.28744e+07	1.00817e+07	8.2542e+06	8.31393e+06	9.34692e+06	3.69552e+06
O00217	NADH dehydrogenase [ubiquinone] iron-sulfur protein 8, mitochondrial	NDUFS8	2.83971e+07	2.78742e+07	5.5744e+07	3.2668e+07	4.42072e+07	4.1708e+07	2.2078e+07	5.2181e+07	2.65882e+07	3.72687e+07	2.11337e+07	3.36596e+07	5.40019e+07	3.81237e+07	2.9947e+07	3.94873e+07	5.17946e+07	2.59614e+07	4.17773e+07	5.07357e+07	3.26868e+07	1.571e+07	3.54456e+07	4.26701e+07	5.78602e+07	3.94108e+07	4.05971e+07	2.65375e+07	2.88739e+07	1.92414e+07	3.94715e+07	1.87925e+07	2.4191e+07	3.92634e+07	2.49686e+07	53179938	4.88255e+07	3.98732e+07	54741932	3.57624e+07	2.38552e+07	2.48561e+07	2.81661e+07	2.37269e+07	2.67568e+07	4.05513e+07	4.36762e+07
O00231;O00231-2	26S proteasome non-ATPase regulatory subunit 11	PSMD11	52304000	36891000	72027000	61658000	63159000	60023000	36860000	66340000	38566000	59840000	44288000	40356000	39705000	46475000	66494000	38096000	75609000	56269000	55779000	52757000	55717000	32788000	64482000	56095000	71004000	46136000	53435000	53623000	58573000	79177000	59393000	55796000	40191000	57923000	42599000	59068000	46205000	49476000	62959000	59583000	49485000	37854000	31412000	26299000	41284000	35441000	31033000
O00232;O00232-2	26S proteasome non-ATPase regulatory subunit 12	PSMD12	21527000	14729000	16312000	11943000	17845000	15837000	10248000	13977000	12052000	15227000	7547000	11534000	19008000	14907000	31214000	14321000	18371000	17752000	15024000	11300000	13390000	13816000	30408000	11740000	17704000	4984000	17947000	18059000	14510000	23631000	12840000	22903000	6327200	14187000	10776000	14823000	12265000	10774000	12376000	14929000	15105000	8993600	7645400	7733200	8792300	15674000	11508000
O00233;O00233-2	26S proteasome non-ATPase regulatory subunit 9	PSMD9	6970400	11836000	10796000	12350000	14144000	6465800	12003000	12756000	16115000	11587000	9631800	10380000	13974000	12029000	14461000	11741000	6975100	11925000	9751700	9238000	5244800	9537400	11308000	10047000	10765000	12051000	16368000	10958000	11200000	12825000	11534000	10398000	11970000	11979000	10939000	10482000	13387000	13063000	10793000	13057000	15183000	12763000	11006000	9417700	17859000	11201000	10460000
O00244	Copper transport protein ATOX1	ATOX1	2.92949e+07	4.13261e+07	3.29144e+07	1.76764e+07	4.75714e+07	3.39874e+07	3.67979e+07	6.08257e+07	2.77458e+07	3.38345e+07	5.09391e+07	3.00715e+07	6.86792e+07	7.37279e+07	5.21696e+07	4.07931e+07	3.64764e+07	4.51926e+07	4.92029e+07	2.07741e+07	6.13522e+07	3.93052e+07	3.5348e+07	6.37914e+07	4.86378e+07	1.46057e+07	6.30852e+07	3.78563e+07	2.78915e+07	2.05327e+07	1.3314e+07	2.45015e+07	2.16526e+07	5.54644e+07	3.31345e+07	3.38685e+07	2.49345e+07	3.56802e+07	3.56227e+07	3.1053e+07	1.87748e+07	1.69919e+07	4.21874e+07	3.65961e+07	5.70092e+07	3.27441e+07	4.79105e+07
O00264;O00264-2	Membrane-associated progesterone receptor component 1	PGRMC1	156740000	182980000	151370000	213670000	148880000	141040000	77593000	142530000	227850000	188920000	164910000	158450000	156010000	100030000	148240000	120070000	118240000	222640000	112050000	123880000	130110000	181940000	99064000	113400000	146240000	213780000	81551000	168350000	134180000	83573000	108560000	116260000	97475000	146620000	201880000	129920000	84587000	129220000	119510000	118270000	167660000	199680000	136240000	237060000	240220000	182580000	96362000
O00273;O00273-2	DNA fragmentation factor subunit alpha	DFFA	15522000	12622000	16032000	14076000	15801000	14955000	10616000	16657000	14284000	16850000	14609000	11097000	15648000	15416000	21048000	13342000	14881000	14145000	13725000	14493000	11621000	12491000	12576000	12998000	24658000	17052000	15238000	16165000	6324500	14314000	15345000	14218000	13561000	15021000	16009000	14988000	14695000	14524000	16554000	11682000	15790000	14286000	11339000	10431000	13052000	15531000	15428000
O00291-3;O00291	Huntingtin-interacting protein 1	HIP1	2.23734e+06	0	444401	1.29227e+06	0	1.54713e+06	0	2.45473e+06	0	1.39696e+06	232609	1.36994e+06	313412	2.35426e+06	772570	628970	307134	5.96988e+06	2.2473e+06	1.04273e+06	1.33921e+06	367865	1.44934e+06	0	2.7453e+06	1.46937e+06	0	2.90286e+06	1.45119e+06	483534	498146	2.57403e+06	2.22833e+06	382370	389670	0	360146	636092	1.63666e+06	1.2943e+06	4.69393e+06	199440	929349	0	608652	3.7263e+06	0
O00299	Chloride intracellular channel protein 1	CLIC1	337050000	250580000	378100000	282200000	320600000	323610000	217700000	322250000	314990000	363580000	289730000	306940000	344610000	260580000	459920000	244510000	363620000	338130000	326690000	292440000	412930000	264330000	386850000	367730000	322120000	380270000	379370000	380250000	240840000	322500000	390720000	409840000	298650000	323620000	330360000	377150000	445950000	272180000	287230000	312380000	269620000	218620000	238140000	217190000	241440000	258580000	190040000
O00303	Eukaryotic translation initiation factor 3 subunit F	EIF3F	37935000	39290000	64016000	68704000	49492000	55283000	25281000	49131000	37956000	48456000	19782000	51399000	56415000	43591000	55581000	44541000	53903000	56272000	43014000	45211000	60818000	21310000	51494000	63144000	64008000	34530000	35192000	40459000	59644000	57326000	82890000	51143000	44360000	42594000	39205000	57202000	67445000	43037000	61640000	67995000	47904000	34267000	25851000	27470000	53895000	39876000	35234000
O00330-3;O00330	Pyruvate dehydrogenase protein X component, mitochondrial	PDHX	829577	1.06655e+06	6.65614e+06	6.77594e+06	4.64864e+06	3.78415e+06	5.30113e+06	8.08515e+06	2.40153e+06	4.41982e+06	3.87307e+06	4.87713e+06	0	0	2.98759e+06	0	1.07571e+07	8.43804e+06	0	4.14443e+06	4.11117e+06	3.26294e+06	5.60276e+06	2.13188e+06	9.02995e+06	2.87076e+06	1.92793e+06	6.1284e+06	7.26949e+06	6.20113e+06	4.90719e+06	4.14785e+06	2.53231e+06	5.60047e+06	899295	2.05095e+06	3.64904e+06	6.483e+06	2.97068e+06	5.17792e+06	4.78249e+06	3.70056e+06	962328	0	4.19198e+06	0	0
O00339-3;O00339;O00339-4	Matrilin-2	MATN2	70769000	85909000	31235000	73645000	36195000	73428000	64244000	29824000	82519000	61104000	65877000	31685000	49261000	70982000	35238000	71260000	71689000	70520000	35252000	43960000	37765000	79265000	74150000	37153000	40507000	57835000	22799000	87452000	41225000	16604000	21023000	26355000	41772000	63400000	53191000	39744000	14871000	98112000	34050000	27743000	100270000	86884000	64840000	92955000	110370000	79063000	41927000
O00391-2;O00391	Sulfhydryl oxidase 1	QSOX1	1.83442e+06	5.98322e+06	2.59497e+06	885706	2.02404e+06	3.85408e+06	4.12784e+06	6.57933e+06	3.80738e+06	2.14755e+06	738238	7.87438e+06	4.53614e+06	5.01709e+06	2.28106e+06	8.09589e+06	3.55429e+06	3.41699e+06	5.17848e+06	3.54691e+06	1.16645e+07	2.48442e+06	3.33464e+06	5.83943e+06	3.35166e+06	1.18395e+07	1.69408e+07	3.32349e+06	7.90613e+06	0	1.81467e+06	2.65068e+06	5.33138e+06	1.90611e+06	1.95665e+06	3.23884e+06	1.04092e+07	5.21366e+06	1.53432e+07	4.85021e+06	5.69963e+06	4.22742e+06	3.18801e+06	6.97391e+06	6.21934e+06	6.12348e+06	9.95822e+06
O00399	Dynactin subunit 6	DCTN6	5.85358e+06	4.40645e+06	4.22115e+06	0	0	2.92216e+06	5.91727e+06	0	0	4.81172e+06	3.69465e+06	0	3.27291e+06	6.64436e+06	0	6.2494e+06	0	0	4.83835e+06	5.19551e+06	0	5.73855e+06	2.56455e+06	3.97358e+06	0	1.34419e+06	3.31429e+06	3.52119e+06	0	974944	0	7.87082e+06	0	2.78141e+06	3.0186e+06	0	0	0	0	0	3.49381e+06	0	0	645149	0	6.01943e+06	0
O00401	Neural Wiskott-Aldrich syndrome protein	WASL	2.61681e+06	2.46875e+06	9.55701e+06	9.68742e+06	1.18816e+07	1.02876e+07	6.89816e+06	1.13908e+07	1.61352e+06	8.97194e+06	4.90309e+06	9.47624e+06	2.82034e+06	1.43243e+06	3.21499e+06	2.69548e+06	9.52523e+06	6.26964e+06	1.98184e+06	8.64222e+06	8.96207e+06	5.19264e+06	5.3302e+06	7.80449e+06	1.43879e+07	3.51682e+06	4.26973e+06	4.96489e+06	8.20844e+06	1.11003e+07	1.08225e+07	3.60036e+06	1.55249e+06	3.76361e+06	3.55017e+06	7.51516e+06	5.38024e+06	6.4823e+06	1.02407e+07	1.30843e+07	9.90075e+06	7.40229e+06	3.38064e+06	4.77731e+06	5.81839e+06	2.37518e+06	2.91373e+06
O00410;O00410-3;O00410-2	Importin-5	IPO5	56914000	55070000	74019000	78206000	65593000	62073000	38229000	50471000	43185000	60535000	30553000	52551000	71424000	46389000	49410000	54799000	76463000	54399000	55181000	66972000	106080000	43535000	64130000	48398000	57676000	54175000	54349000	44670000	71513000	90818000	75095000	39395000	44955000	46075000	24795000	63968000	68982000	35509000	72098000	58271000	61088000	39195000	59406000	38148000	50331000	49519000	43721000
O00418	Eukaryotic elongation factor 2 kinase	EEF2K	626652	194069	545574	784448	1.17007e+06	530530	0	1.09662e+06	0	1.02709e+06	606326	816825	1.28408e+06	201953	0	0	333849	0	266851	836308	1.40571e+06	790366	0	748702	0	322860	439826	0	585972	275451	521061	0	339272	69883.4	637916	626941	1.53385e+06	146147	0	700552	0	1.06454e+06	463300	0	407312	0	0
O00422	Histone deacetylase complex subunit SAP18	SAP18	1.1263e+07	0	1.3181e+07	9.04344e+06	6.59571e+06	2.75681e+07	1.38054e+07	2.41054e+07	2.27231e+07	3.99961e+07	1.21643e+07	3.45907e+07	1.28279e+07	0	2.80542e+07	0	2.89483e+07	1.41147e+07	1.7548e+06	2.72089e+07	3.47921e+07	1.23774e+07	2.81975e+07	1.81273e+07	3.73857e+07	7.7029e+06	1.81686e+07	2.35628e+07	1.94565e+07	2.28191e+07	2.23689e+07	1.47434e+07	0	1.25998e+07	1.17994e+07	3.25622e+07	3.25826e+07	5.62325e+06	2.97332e+07	3.87434e+07	8.23447e+06	4.78169e+06	1.42169e+07	0	4.70566e+06	0	0
O00423;O00423-3	Echinoderm microtubule-associated protein-like 1	EML1	651534	1.92543e+06	1.04328e+06	1.79799e+06	994045	1.16065e+06	1.2036e+06	2.00442e+06	941577	1.83935e+06	2.45018e+06	1.1961e+06	912969	1.76046e+06	881589	1.83045e+06	601793	1.57915e+06	823448	1.3237e+06	1.81464e+06	1.92e+06	965312	1.3864e+06	1.77372e+06	1.71334e+06	1.80618e+06	525608	735253	790563	685119	0	0	2.08741e+06	1.58572e+06	636135	375072	869949	2.27124e+06	1.05175e+06	2.38669e+06	564648	1.18017e+06	2.4496e+06	1.08717e+06	1.93885e+06	0
O00429-4;O00429-5;O00429-3;O00429-2;O00429;O00429-8;O00429-6;O00429-7	Dynamin-1-like protein	DNM1L	50774000	48051000	57127000	42119000	60130000	53529000	38921000	60468000	45368000	54299000	36762000	42528000	57651000	52197000	72147000	51856000	49107000	63413000	55033000	64502000	65680000	49370000	56773000	52494000	49594000	55418000	57928000	56066000	39177000	46893000	39901000	74878000	40140000	44899000	38740000	51817000	51373000	53034000	52889000	42560000	51704000	54017000	42654000	47670000	46767000	63783000	56572000
O00442;O00442-2	RNA 3-terminal phosphate cyclase	RTCA	13444000	12294000	15856000	15424000	15658000	17790000	7746600	14354000	11594000	16866000	10531000	12906000	15297000	12173000	21015000	13544000	13592000	16093000	13139000	15025000	10531000	8465600	18322000	20134000	18537000	14321000	16491000	21926000	14720000	14840000	17728000	20132000	11586000	12974000	14499000	12268000	24025000	11301000	25947000	16013000	14098000	11817000	7141300	6882900	8985200	10700000	7855500
O00443	Phosphatidylinositol 4-phosphate 3-kinase C2 domain-containing subunit alpha	PIK3C2A	1.70068e+06	945710	111720	336728	168996	264665	723805	540862	152826	457228	1.08819e+06	264549	316789	52216	100350	0	206960	223999	749257	284257	724463	136778	199704	171079	65104.4	127755	303215	163067	59137.2	88838.6	965319	0	188621	777776	89055.1	107218	81930.8	242649	740115	633739	62964.2	65757	221918	1.91868e+06	92475.3	596034	0
O00459	Phosphatidylinositol 3-kinase regulatory subunit beta	PIK3R2	0	0	398994	349222	446393	278478	0	629321	0	622413	0	500459	0	0	333017	0	0	180280	0	257268	0	0	0	0	396789	0	271836	300220	175127	294816	467249	174580	0	0	0	342105	585075	369496	392477	843918	0	0	0	0	259661	0	0
O00461	Golgi integral membrane protein 4	GOLIM4	320484	274969	461721	0	265671	401069	482933	1.09277e+06	467904	328876	229813	276413	222035	0	390675	240248	711898	0	217390	0	0	187033	1.16224e+06	336185	981082	0	360146	1.75551e+06	0	135609	407962	0	0	0	0	419895	213508	879902	0	392391	237103	0	0	0	0	176334	274909
O00462	Beta-mannosidase	MANBA	1.13894e+06	2.51512e+06	3.67122e+06	3.84051e+06	975361	8.52694e+06	0	4.77492e+06	7.18922e+06	2.7947e+06	1.62769e+06	9.90329e+06	4.03778e+06	975247	3.6682e+06	2.23327e+06	8.68282e+06	2.28078e+06	1.32132e+06	2.63805e+06	9.21192e+06	0	3.33763e+06	6.94962e+06	4.08549e+06	2.9762e+06	134957	3.00485e+06	6.3756e+06	1.77012e+06	649991	2.64739e+06	915126	4.25593e+06	0	1.41986e+06	2.4734e+06	1.23327e+06	1.03756e+07	2.95922e+06	3.87048e+06	2.12657e+06	0	772822	785132	0	612835
O00468-6;O00468-3;O00468-7;O00468-5;O00468-4;O00468;O00468-2	Agrin;Agrin N-terminal 110 kDa subunit;Agrin C-terminal 110 kDa subunit;Agrin C-terminal 90 kDa fragment;Agrin C-terminal 22 kDa fragment	AGRN	119910000	108100000	135030000	167840000	123070000	127700000	116680000	211660000	130450000	125340000	151910000	200870000	236370000	138660000	117520000	107500000	140240000	124350000	107210000	120710000	184100000	92834000	169140000	175410000	146600000	195320000	204620000	165600000	184410000	90107000	119240000	126060000	113230000	130900000	177370000	109640000	170680000	150760000	216560000	212970000	103610000	131110000	138120000	104780000	133490000	72946000	95578000
O00471	Exocyst complex component 5	EXOC5	1.56324e+06	1.22984e+06	4.23906e+06	2.17319e+06	1.92351e+06	3.47067e+06	265956	4.94314e+06	707692	3.10867e+06	83469.8	2.31001e+06	617858	1.10306e+06	1.7108e+06	1.01431e+06	2.21208e+06	1.89027e+06	854303	2.43146e+06	3.64726e+06	0	2.08776e+06	2.50498e+06	1.65358e+06	400447	1.32214e+06	1.58414e+06	1.49067e+06	4.11606e+06	2.98961e+06	2.28858e+06	463916	1.07793e+06	283306	2.86461e+06	2.12319e+06	1.57613e+06	3.01917e+06	2.19742e+06	2.80051e+06	796181	0	0	1.04655e+06	262142	656041
O00479	High mobility group nucleosome-binding domain-containing protein 4	HMGN4	2.26418e+06	5.16809e+06	1.58163e+07	6.1585e+06	2.5786e+07	6.2587e+06	3.38702e+07	1.44394e+07	2.87688e+06	3.05928e+07	5.77458e+06	1.93853e+07	0	0	1.72436e+06	4.15141e+06	1.3328e+07	4.12998e+07	2.82705e+06	1.86279e+07	2.01255e+07	4.82043e+06	3.6209e+07	908863	1.56832e+07	1.9723e+07	2.70757e+07	4.56084e+07	2.93732e+07	3.03066e+07	2.61325e+07	0	1.54114e+06	6.82058e+06	6.26444e+07	6.26688e+06	1.53186e+07	1.61175e+07	6.88211e+06	2.16408e+07	6.10481e+07	3.14163e+07	1.81883e+07	1.97093e+06	5.44422e+06	601327	4.78e+06
O00483	Cytochrome c oxidase subunit NDUFA4	NDUFA4	7.52849e+07	2.87873e+07	1.29769e+08	1.08411e+08	9.69283e+07	8.95306e+07	3.16828e+07	1.05438e+08	5.21573e+07	1.08938e+08	3.74149e+07	5.20908e+07	6.81111e+07	5.4703e+07	83319472	7.5259e+07	1.34344e+08	1.19638e+08	3.30672e+07	1.0237e+08	1.43351e+07	3.50056e+07	1.15312e+08	4.14554e+07	1.33163e+08	8.99686e+07	5.02358e+07	7.73817e+07	5.18075e+07	6.89275e+07	1.13479e+08	8.76028e+07	4.72994e+07	9.92784e+07	6.30562e+07	1.03293e+08	1.09986e+08	8.39256e+07	6.09246e+07	5.03776e+07	1.19372e+08	5.39398e+07	7.41633e+07	3.44431e+07	4.73607e+07	6.76991e+07	8.70589e+07
O00487	26S proteasome non-ATPase regulatory subunit 14	PSMD14	12882000	11424000	13759000	11617000	10063000	14310000	9919600	9945300	13455000	14503000	9077000	14398000	15764000	13020000	14765000	12536000	13698000	10072000	13160000	12459000	10753000	7189500	11181000	15545000	16575000	8392700	11809000	10689000	8347300	13317000	13705000	12961000	16702000	11164000	5988100	14056000	12682000	10211000	10512000	18900000	9168100	10568000	11618000	12921000	10596000	12322000	11906000
O00499-9;O00499-10;O00499-7;O00499-8;O00499-4;O00499-6;O00499-11;O00499-3;O00499-2;O00499-5;O00499	Myc box-dependent-interacting protein 1	BIN1	18136000	18446000	11064000	32680000	13312000	14845000	38516000	14469000	15883000	10616000	11877000	17571000	19551000	16689000	11671000	21428000	12207000	17360000	14566000	13170000	8003000	23198000	12008000	13955000	7952200	11044000	7786200	10805000	13711000	18259000	9757600	14462000	10170000	12525000	9923200	7848000	9430800	10951000	11678000	9430100	12869000	18954000	13591000	19781000	16551000	33447000	50744000
O00505	Importin subunit alpha-4	KPNA3	1.83658e+06	1.8859e+06	2.33954e+06	0	2.89223e+06	1.20273e+06	3.06494e+06	0	1.59939e+06	1.79373e+06	854716	1.94262e+06	1.15993e+06	1.3413e+06	4.75651e+06	1.00627e+06	2.30085e+06	4.59824e+06	1.62882e+06	0	4.02863e+06	1.37962e+06	4.18732e+06	2.09093e+06	1.7574e+06	2.05722e+06	1.14357e+06	5.38983e+06	1.82603e+06	456941	2.37874e+06	4.04038e+06	2.5547e+06	0	3.32785e+06	2.05373e+06	1.62024e+06	1.44708e+06	0	2.1994e+06	1.8206e+06	0	2.11187e+06	4.09793e+06	4.15655e+06	822193	3.13325e+06
O00515	Ladinin-1	LAD1	1.56493e+06	95007.1	1.57548e+06	343417	0	0	197960	953497	626256	250655	0	460065	124066	103842	619989	74560.7	1.65976e+06	0	0	215010	953690	134460	801597	1.09591e+06	1.24564e+06	1.94422e+06	554419	0	567057	1.33055e+06	1.18129e+06	0	0	514077	0	429173	258640	0	1.15298e+06	317199	1.42234e+06	0	228050	0	516018	0	0
O00519	Fatty-acid amide hydrolase 1	FAAH	2.45854e+07	5.1585e+06	2.23289e+07	1.08377e+07	1.79813e+07	2.59245e+07	6.55846e+06	9.56144e+06	1.00528e+07	2.35908e+07	5.68552e+06	1.56649e+07	1.01304e+07	1.36806e+07	2.42913e+07	1.16986e+07	7.75412e+06	1.53042e+07	1.29864e+07	2.05156e+07	2.31916e+07	4.52462e+06	2.40752e+07	1.45715e+07	2.14294e+07	9.97586e+06	1.80289e+07	2.6557e+07	3.27762e+06	3.77287e+07	1.66303e+07	2.87846e+07	1.67959e+07	7.71509e+06	7.7995e+06	2.49941e+07	3.2925e+07	7.17281e+06	1.70933e+07	2.26805e+07	1.68194e+07	5.44559e+06	3.25003e+06	3.13453e+06	2.959e+06	9.65255e+06	459281
O00534;O00534-3;O00534-2	von Willebrand factor A domain-containing protein 5A	VWA5A	8456300	15857000	11675000	12263000	9356400	8104800	10785000	12138000	10827000	6698800	7575200	10197000	9984300	11312000	10481000	10513000	9495400	12433000	12294000	13957000	9329900	8774100	7220200	11966000	7542200	12428000	8380600	9962800	11515000	9524500	7402900	4995700	10754000	11666000	12148000	12212000	7460300	14957000	7814100	12764000	12232000	12001000	12683000	13064000	19129000	9098300	15285000
O00541-2;O00541	Pescadillo homolog	PES1	1.14162e+06	737655	4.29686e+06	3.39487e+06	3.15434e+06	3.23388e+06	1.57184e+06	9.23399e+06	1.16544e+06	3.36895e+06	733208	6.09884e+06	2.12317e+06	1.63114e+06	2.21971e+06	845383	7.45869e+06	3.42151e+06	941212	2.44983e+06	2.96114e+06	353406	4.00182e+06	2.40399e+06	1.53391e+07	8.7458e+06	1.3581e+06	2.94591e+06	2.45388e+06	3.18543e+06	5.80941e+06	946291	371717	2.37741e+06	769529	2.41744e+06	1.76738e+06	2.01229e+06	1.4128e+07	2.55321e+06	2.22983e+06	588556	354604	0	704663	0	1.47862e+06
O00555-5;O00555-6;O00555-7;O00555-3;O00555-2;O00555-4;O00555;O00555-8	Voltage-dependent P/Q-type calcium channel subunit alpha-1A	CACNA1A	0	2.19695e+06	1.95058e+06	3.92172e+06	1.84016e+06	3.76216e+06	90408.4	1.66706e+06	1.127e+06	1.79151e+06	1.21615e+06	1.59057e+06	361098	1.33621e+06	1.0468e+06	1.66712e+06	1.52467e+06	2.54317e+06	1.5324e+06	274501	1.23014e+06	328895	1.40161e+06	1.30913e+06	754017	592061	637870	1.5174e+06	1.43857e+06	3.52887e+06	913689	1.22376e+06	1.60737e+06	986800	1.30366e+06	1.33725e+06	1.26151e+06	734587	672087	1.35802e+06	2.49815e+06	1.2384e+06	1.1418e+06	1.17592e+06	2.83539e+06	1.56546e+06	1.80566e+06
O00560;O00560-3	Syntenin-1	SDCBP	1.24983e+07	0	8.98246e+06	8.75346e+06	11373508	1.28541e+07	4.6143e+06	2.39632e+07	4.07793e+06	1.08555e+07	1.21615e+06	2.09182e+07	5.95197e+06	1.00331e+07	6.09183e+06	7.91138e+06	1.41344e+07	5.53406e+06	1.02091e+07	4.64836e+06	5.14805e+07	3.49012e+06	1.71227e+07	6.0811e+07	8.51532e+06	1.35058e+07	6.49809e+06	6.78936e+06	1.79729e+07	2.09427e+07	2.27901e+07	8.01369e+06	8.77375e+06	3.1502e+06	7.30047e+06	7.77025e+06	5.99111e+07	5.89792e+06	9.89113e+06	1.58104e+07	992435	4.99162e+06	1.66692e+06	7.6219e+06	4.98161e+06	0	2.47386e+07
O00567	Nucleolar protein 56	NOP56	55516000	46179000	113370000	73613000	64093000	64798000	59304000	67499000	49335000	102360000	31261000	47182000	52745000	49033000	68278000	32541000	91210000	60012000	56305000	54258000	46406000	30952000	111170000	61001000	147620000	64943000	63427000	77639000	58960000	67231000	82803000	40775000	41322000	62140000	52330000	71319000	61050000	78176000	93691000	57593000	35495000	26740000	29500000	27374000	28070000	20631000	23589000
O00571-2;O00571	ATP-dependent RNA helicase DDX3X	DDX3X	103300000	92896000	145890000	116350000	139370000	137290000	100840000	143340000	121930000	128790000	103150000	96327000	98316000	92485000	114250000	101240000	120760000	103720000	108830000	112020000	105160000	87160000	113130000	112730000	169790000	100170000	118020000	102130000	82519000	108220000	118610000	110810000	87839000	105810000	99506000	118130000	102580000	121350000	110710000	89262000	101610000	99094000	101680000	93201000	98272000	84722000	81220000
O00584	Ribonuclease T2	RNASET2	18608000	27900000	30103000	43561000	26024000	37344000	16192000	34358000	38729000	27638000	34706000	110950000	72312000	58307000	37703000	18305000	51610000	27063000	47486000	55280000	54660000	23731000	38125000	46806000	46385000	22536000	36223000	23423000	35945000	14258000	24870000	20721000	38891000	33313000	21584000	32881000	79765000	27577000	40269000	58236000	14912000	16753000	11855000	14136000	10909000	13535000	26410000
O00622	Protein CYR61	CYR61	0	0	0	0	0	0	0	2.41141e+06	1.51895e+06	0	0	2.19431e+06	0	0	2.32322e+06	0	0	0	0	889034	1.63332e+06	0	897280	1.7067e+06	0	0	1.7547e+06	1.73029e+06	0	0	94322.7	1.68015e+06	1.23106e+06	0	0	0	3.90729e+06	0	3.09283e+06	2.7504e+06	0	0	0	0	0	0	0
O00625	Pirin	PIR	2.56159e+06	7.41376e+06	6.41435e+06	6.14314e+06	1.89338e+06	7.9572e+06	4.64714e+06	6.79873e+06	0	6.80405e+06	0	5.77261e+06	6.61245e+06	5.14153e+06	1.38982e+06	5.61923e+06	4.24681e+06	905960	5.4021e+06	5.57379e+06	6.67277e+06	5.3581e+06	2.91725e+06	2.13135e+06	7.7041e+06	1.70191e+06	1.83382e+06	1.82308e+06	9.7387e+06	3.33098e+06	5.33332e+06	0	921868	2.29153e+06	0	4.73745e+06	1.88129e+06	4.36084e+06	8.5535e+06	1.10154e+07	2.36028e+06	1.93909e+06	1.12596e+06	4.35203e+06	7.9208e+06	0	2.21769e+06
O00629	Importin subunit alpha-3	KPNA4	11041000	10112000	21406000	21125000	10793000	14040000	5802700	8184800	4220800	8754000	1494100	6992000	7201400	6693000	5942300	12408000	16525000	15524000	16478000	7859400	4573800	6779900	14956000	8454300	6694200	3009800	5603600	6439200	16684000	13822000	10456000	11239000	3611200	8247500	4308700	6688800	4971900	3922200	8714900	7159400	11173000	8785600	3125700	5351200	7288900	7186100	10128000
O00635	E3 ubiquitin-protein ligase TRIM38	TRIM38	731655	358609	0	0	0	0	0	0	0	0	0	0	0	0	918224	0	0	0	0	0	0	1.25673e+06	2.42311e+06	0	0	0	426120	0	0	0	0	0	0	873752	0	0	0	0	0	0	0	3.5644e+06	0	0	0	0	0
O00712;O00712-4;O00712-5;O00712-2	Nuclear factor 1 B-type	NFIB	3.97057e+06	4.16255e+06	3.53099e+06	1.94688e+06	4.03848e+06	3.09775e+06	3.15103e+06	2.64372e+06	1.18396e+06	4.39241e+06	2.10948e+06	2.47951e+06	3.51395e+06	3.53193e+06	4.13308e+06	3.32397e+06	5.22769e+06	5.44331e+06	2.15427e+06	1.17379e+06	1.57033e+06	1.6023e+06	6.83974e+06	3.34285e+06	3.02072e+06	2.60171e+06	4.57951e+06	3.61078e+06	0	2.74155e+06	1.85638e+06	2.16213e+06	2.92466e+06	3.646e+06	0	2.76888e+06	1.92947e+06	5.98636e+06	956471	1.47678e+06	2.36612e+06	930506	1.2919e+06	4.79182e+06	0	2.29995e+06	3.18057e+06
O00743-2;O00743;O00743-3	Serine/threonine-protein phosphatase 6 catalytic subunit;Serine/threonine-protein phosphatase 6 catalytic subunit, N-terminally processed	PPP6C	5.08353e+06	5.05995e+06	1.06583e+07	1.66956e+06	1.04635e+07	6.22348e+06	6.53564e+06	1.1442e+07	8.09357e+06	8.10501e+06	3.79453e+06	1.06354e+07	5.95228e+06	4.88868e+06	8.62661e+06	4.48948e+06	1.03789e+07	5.99438e+06	4.83473e+06	1.29977e+07	9.87319e+06	3.82942e+06	8.16582e+06	6.95917e+06	8.13006e+06	1.38907e+07	8.93554e+06	4.10413e+06	6.66786e+06	1.12306e+07	6.89866e+06	4.68478e+06	6.78982e+06	5.36256e+06	4.44708e+06	1.41296e+07	4.93587e+06	8.90376e+06	6.97551e+06	1.18713e+07	8.51183e+06	6.69262e+06	5.7013e+06	7.18685e+06	1.06142e+07	4.53152e+06	3.671e+06
O00750	Phosphatidylinositol 4-phosphate 3-kinase C2 domain-containing subunit beta	PIK3C2B	3.41462e+06	980478	1.62083e+06	647633	854800	1.07724e+06	1.34678e+06	703978	0	2.07685e+06	693532	855259	0	1.0054e+06	2.0111e+06	0	1.24841e+06	1.71329e+06	1.40051e+06	1.16131e+06	926182	656762	2.20262e+06	1.31732e+06	2.63616e+06	1.41788e+06	516876	1.73238e+06	890179	1.31956e+06	1.85437e+06	2.69877e+06	0	1.57523e+06	1.69926e+06	1.11005e+06	1.484e+06	2.16547e+06	4.38293e+06	0	1.39591e+06	1.57309e+06	0	879883	0	0	1.25306e+06
O00754-2;O00754	Lysosomal alpha-mannosidase;Lysosomal alpha-mannosidase A peptide;Lysosomal alpha-mannosidase B peptide;Lysosomal alpha-mannosidase C peptide;Lysosomal alpha-mannosidase D peptide;Lysosomal alpha-mannosidase E peptide	MAN2B1	26559000	30589000	36166000	38863000	30394000	63550000	22623000	34619000	50786000	34396000	56828000	41565000	52578000	21905000	22904000	19834000	30851000	18060000	33999000	28947000	46892000	21082000	45736000	58814000	52822000	34637000	26120000	31199000	27065000	31668000	35516000	36619000	30085000	43392000	18865000	49438000	64313000	38962000	80774000	38625000	35443000	20042000	13035000	23690000	10583000	22020000	25094000
O00757	Fructose-1,6-bisphosphatase isozyme 2	FBP2	2.02909e+06	1.3749e+06	2.40671e+06	4.19348e+06	4.33905e+06	2.46749e+06	0	6.1086e+06	2.41653e+06	4.09792e+06	3.04626e+06	6.87787e+06	5.42997e+06	0	3.61732e+06	2.88143e+06	0	3.2578e+06	3.1723e+06	3.83268e+06	9.10434e+06	1.82625e+06	4.0764e+06	7.18992e+06	6.03698e+06	0	3.72435e+06	3.63349e+06	6.16773e+06	4.95946e+06	3.74806e+06	7.17347e+06	2.73481e+06	0	2.60413e+06	0	5.29633e+06	2.3548e+06	6.39201e+06	6.55498e+06	2.66078e+06	0	1.85048e+06	1.12119e+06	0	812005	0
O00764;O00764-3;O00764-2	Pyridoxal kinase	PDXK	38294000	36243000	44598000	48912000	34942000	46645000	26946000	38146000	34436000	47319000	29487000	42642000	47399000	39307000	45628000	34617000	36729000	50851000	32522000	53499000	67757000	30049000	47068000	44654000	36721000	37619000	27856000	44381000	41279000	56748000	48962000	34332000	33267000	34943000	32046000	58059000	44531000	39883000	53944000	53450000	51153000	41013000	23777000	26725000	49531000	28567000	37136000
O14494-2	Lipid phosphate phosphohydrolase 1	PPAP2A	1.08644e+07	2.08488e+06	3.69869e+07	8.82114e+06	1.90457e+07	1.4691e+07	4.10799e+06	1.15925e+07	7.45496e+06	8.64324e+06	1.21248e+07	9.45181e+06	2.46406e+06	7.30606e+06	3.96823e+07	6.62976e+06	2.01336e+07	1.05006e+07	2.50015e+06	1.0522e+07	1.26494e+06	0	3.21775e+07	2.80534e+07	1.15005e+07	1.64835e+07	5.41288e+06	9.69431e+06	1.36199e+06	7.55296e+06	0	1.77549e+07	0	9.23268e+06	5.68678e+06	6.16933e+06	7.77982e+06	4.4139e+06	8.31596e+06	4.46065e+06	946356	1.1744e+07	0	1.39268e+06	3.88897e+06	2.13448e+06	3.04217e+06
O14495	Lipid phosphate phosphohydrolase 3	PPAP2B	4.86124e+06	4.52971e+06	1.63994e+06	6.65412e+06	1.29203e+06	3.01483e+06	4.56754e+06	3.91002e+06	4.11332e+06	2.21666e+06	2.45854e+06	3.82603e+06	2.56772e+06	7.91924e+06	0	3.50194e+06	1.39018e+06	7.60638e+06	5.14199e+06	1.14124e+06	3.93626e+06	3.25971e+06	8.05611e+06	5.00325e+06	1.08692e+06	1.58504e+06	3.44776e+06	2.61808e+06	1.68839e+06	1.63708e+06	1.03196e+06	4.49724e+06	2.36733e+06	6.15327e+06	3.15433e+06	796760	1.52434e+06	4.39587e+06	3.67821e+06	1.52153e+06	0	2.83875e+06	3.58134e+06	3.14104e+06	4.15571e+06	5.00864e+06	7.84763e+06
O14497-3;O14497;O14497-2	AT-rich interactive domain-containing protein 1A	ARID1A	302852	312068	1.71404e+06	0	532267	0	461949	1.11622e+06	524303	1.64703e+06	151383	730447	0	710551	1.20206e+06	0	1.25494e+06	1.05596e+06	353205	847176	922176	244328	1.20658e+06	483097	1.91371e+06	401675	499491	737035	373027	482911	1.01737e+06	310697	0	314130	231318	930221	495940	1.20528e+06	1.08478e+06	0	0	0	391290	0	596348	385899	0
O14498	Immunoglobulin superfamily containing leucine-rich repeat protein	ISLR	1.36329e+06	4.06895e+06	2.96254e+06	8.64543e+06	5.86612e+06	7.64197e+06	4.8655e+06	6.11472e+06	4.30888e+06	4.10653e+06	1.86375e+06	6.34494e+06	1.87203e+06	1.14223e+07	1.98761e+06	6.10236e+06	7.39424e+06	8.4906e+06	4.76751e+06	6.41175e+06	6.00872e+06	4.56342e+06	8.47459e+06	3.67417e+06	5.50401e+06	3.91131e+06	4.51128e+06	7.3202e+06	8.32513e+06	4.7207e+06	6.20721e+06	1.76693e+06	1.92386e+06	4.52195e+06	0	6.07991e+06	3.53481e+06	6.58219e+06	5.97764e+06	8.83773e+06	1.02048e+07	4.24288e+06	1.62956e+06	0	1.18667e+07	2.42285e+06	9.81316e+06
O14545	TRAF-type zinc finger domain-containing protein 1	TRAFD1	619603	742103	917662	215330	1.38192e+06	1.11876e+06	346791	2.50613e+06	1.42692e+06	849758	1.43653e+06	2.01024e+06	1.09134e+06	0	1.11162e+06	735843	304472	1.23496e+06	723033	1.816e+06	2.38742e+06	286707	1.21874e+06	1.1e+06	1.92705e+06	782750	2.20494e+06	1.14055e+06	1.45197e+06	408042	1.03309e+06	1.56569e+06	1.2645e+06	1.11755e+06	1.45418e+06	1.34785e+06	970994	1.5076e+06	1.50861e+06	2.22331e+06	747364	858343	2.98201e+06	973439	1.03689e+06	0	890137
O14548	Cytochrome c oxidase subunit 7A-related protein, mitochondrial	COX7A2L	0	0	2.1989e+06	1.86835e+06	3.00856e+06	2.32634e+06	0	2.66625e+06	1.48801e+06	3.02485e+06	0	2.51891e+06	0	0	0	0	3.97883e+06	0	0	0	2.28893e+06	0	0	0	0	3.25214e+06	0	0	0	6.07377e+06	2.55027e+06	0	0	1.08239e+06	5.33263e+06	2.69555e+06	2.75011e+06	0	3.4871e+07	1.29479e+07	0	0	0	0	2.04262e+06	0	0
O14558	Heat shock protein beta-6	HSPB6	587370000	1044700000	396240000	726100000	819390000	566070000	1506100000	631650000	958490000	520720000	808450000	668610000	719880000	923870000	343830000	953770000	310140000	701240000	495710000	531100000	536200000	880400000	347330000	505410000	388080000	431730000	528100000	588760000	358730000	493210000	354110000	428010000	565360000	657500000	893090000	426390000	492030000	689180000	250690000	455480000	698940000	870450000	473120000	933260000	1096600000	941510000	1918800000
O14561	Acyl carrier protein, mitochondrial	NDUFAB1	0	0	1.67708e+06	0	0	2.53875e+06	2.09982e+06	1.92963e+06	2.09329e+06	3.2165e+06	0	3.61448e+06	3.43841e+06	4.25855e+06	0	3.47356e+06	0	0	6.40007e+06	2.09559e+06	0	0	0	2.83127e+06	0	4.35995e+06	8.62658e+06	0	3.04859e+06	0	3.38262e+06	0	0	0	0	2.25169e+06	0	2.63176e+06	3.35386e+06	3.57997e+06	0	0	0	0	4.1691e+06	3.63638e+06	2.17335e+06
O14562	Ubiquitin domain-containing protein UBFD1	UBFD1	0	1.6806e+06	3.1046e+06	1.91401e+06	1.59008e+06	2.14145e+06	2.14973e+06	2.78831e+06	2.16328e+06	2.46917e+06	1.61832e+06	2.45045e+06	1.51443e+06	1.79716e+06	0	1.66834e+06	2.57611e+06	0	1.84924e+06	1.56849e+06	1.87288e+06	1.88194e+06	0	0	3.16349e+06	0	3.41673e+06	0	2.22326e+06	0	2.00296e+06	1.46692e+06	0	0	0	1.78117e+06	3.0758e+06	1.7665e+06	2.08162e+06	2.10271e+06	1.30205e+06	0	1.45959e+06	0	1.97102e+06	0	0
O14579;O14579-3;O14579-2	Coatomer subunit epsilon	COPE	42493000	25174000	52474000	41740000	46992000	55264000	29034000	47066000	28098000	45997000	34483000	37294000	37781000	26480000	65007000	34139000	49532000	36218000	35301000	40420000	49438000	22504000	30310000	51515000	45689000	51491000	36656000	36571000	26986000	44726000	57235000	43105000	25625000	33485000	26954000	55984000	50222000	44670000	36586000	35952000	41268000	31482000	17259000	22961000	17249000	25949000	23068000
P47813;O14602	Eukaryotic translation initiation factor 1A, X-chromosomal;Eukaryotic translation initiation factor 1A, Y-chromosomal	EIF1AX;EIF1AY	1.17107e+06	8.71901e+06	1.0223e+07	4.46914e+06	1.08175e+07	4.17605e+06	7.84659e+06	5.2345e+06	4.7548e+06	8.00375e+06	3.5096e+06	5.32157e+06	5.25833e+06	5.84056e+06	0	1.56593e+06	7.10692e+06	863309	3.37991e+06	4.89543e+06	8.12886e+06	2.55099e+06	4.87307e+06	1.22703e+06	9.06499e+06	2.13743e+06	241916	0	4.71725e+06	2.53294e+06	8.67688e+06	0	5.8542e+06	1.07727e+06	5.91249e+06	6.20662e+06	914351	5.95133e+06	6.53483e+06	3.94431e+06	0	0	0	3.4677e+06	1.4795e+06	4.61165e+06	5.38406e+06
O14617-4;O14617;O14617-5;O14617-3;O14617-2	AP-3 complex subunit delta-1	AP3D1	5.84725e+06	1.6611e+06	5.0381e+06	5.369e+06	3.97675e+06	6.52996e+06	1.83696e+06	6.29518e+06	4.09793e+06	6.15096e+06	4.02223e+06	4.66361e+06	4.40472e+06	4.84035e+06	5.56747e+06	3.21241e+06	7.32792e+06	8.13787e+06	5.87175e+06	4.16775e+06	2.0439e+06	2.76274e+06	6.31685e+06	5.37919e+06	3.60238e+06	2.52352e+06	7.59809e+06	4.42974e+06	2.96772e+06	8.52048e+06	7.557e+06	5.41425e+06	3.06632e+06	6.32451e+06	8.14857e+06	6.66634e+06	4.39087e+06	4.08062e+06	5.20208e+06	4.80591e+06	5.73819e+06	2.82904e+06	2.1095e+06	1.35344e+06	2.39608e+06	1.86511e+06	2.28577e+06
O14618	Copper chaperone for superoxide dismutase	CCS	18617000	15272000	22705000	31135000	25910000	21366000	17823000	29835000	20895000	24931000	17617000	27373000	13372000	16285000	24062000	18314000	21807000	25873000	18663000	22963000	26485000	17108000	21237000	23971000	30529000	21272000	26031000	23608000	18389000	27185000	21561000	16316000	15882000	18775000	16164000	21820000	17051000	20961000	31756000	29061000	22172000	20799000	15079000	17333000	30064000	12258000	15961000
O14639-2;O14639-6;O14639;O14639-4;O14639-3;O14639-5	Actin-binding LIM protein 1	ABLIM1	724636	975042	1.87226e+06	541690	3.25832e+06	1.84629e+06	3.55177e+06	1.76357e+06	831528	1.70942e+06	220071	3.0492e+06	283867	1.57288e+06	1.20863e+06	903687	1.60145e+06	1.71876e+06	329606	1.2165e+06	2.05206e+06	618644	832285	1.87267e+06	2.66862e+06	1.61802e+06	495155	1.40079e+06	1.03922e+06	1.25937e+06	596926	0	874844	728530	1.16491e+06	1.15022e+06	2.57411e+06	2.12198e+06	820979	3.04235e+06	0	1.1053e+06	326819	392645	0	592843	7.40624e+06
O14653-3;O14653;O14653-2	Golgi SNAP receptor complex member 2	GOSR2	7.65468e+06	0	4.89258e+06	3.68146e+06	4.05771e+06	6.0294e+06	0	5.82751e+06	4.50021e+06	5.01242e+06	0	4.55575e+06	5.48002e+06	3.52219e+06	8.60634e+06	5.414e+06	2.93745e+06	5.21747e+06	5.78554e+06	4.06066e+06	4.08836e+06	0	5.17873e+06	6.27973e+06	5.35324e+06	4.16792e+06	3.23291e+06	5.93265e+06	0	0	4.62827e+06	5.61378e+06	5.43482e+06	4.66482e+06	0	6.02413e+06	6.97735e+06	5.64579e+06	8.90585e+06	5.70962e+06	4.29739e+06	0	2.70819e+06	1.90222e+06	3.13366e+06	5.3295e+06	0
O14656	Torsin-1A	TOR1A	0	1.04298e+06	0	0	2.16941e+06	1.66295e+06	0	2.28564e+06	0	0	1.26151e+06	2.18166e+06	0	0	1.31972e+06	0	0	0	0	1.83419e+06	1.57393e+06	0	0	0	5.94454e+06	2.86353e+06	0	0	0	0	1.35002e+06	2.45115e+06	0	0	0	1.81604e+06	1.39421e+06	1.23591e+06	0	1.60995e+06	0	0	0	0	0	0	1.30386e+06
O14662-2;O14662-4;O14662-5;O14662;O14662-3;O14662-6	Syntaxin-16	STX16	1.38124e+06	1.6027e+06	3.67834e+06	4.31842e+06	2.76355e+06	3.06853e+06	792488	2.99786e+06	1.54605e+06	2.82211e+06	1.99144e+06	3.84716e+06	2.46293e+06	1.91746e+06	4.65959e+06	1.83806e+06	2.35491e+06	2.19427e+06	2.03778e+06	2.18679e+06	1.16121e+07	0	2.45335e+06	2.82318e+06	6.88583e+06	4.86863e+06	2.38187e+06	3.03341e+06	3.24696e+06	1.57965e+06	4.75519e+06	2.53207e+06	943774	973841	3.14976e+06	2.79055e+06	3.38948e+06	812482	7.36507e+06	6.562e+06	2.96034e+06	3.02909e+06	1.86931e+06	0	3.31782e+06	937593	1.07519e+06
O14672;O14672-2	Disintegrin and metalloproteinase domain-containing protein 10	ADAM10	6.4305e+06	4.23523e+06	9.30789e+06	3.71088e+06	4.25334e+06	6.46752e+06	2.55047e+06	6.90854e+06	7.97377e+06	5.54296e+06	6.46607e+06	5.47874e+06	3.38959e+06	1.3674e+06	5.42813e+06	3.19566e+06	5.53331e+06	1.55766e+07	5.18019e+06	1.85799e+06	5.57022e+06	5.98703e+06	1.16762e+07	5.14949e+06	9.60526e+06	1.02875e+07	1.31166e+07	1.8561e+07	7.47845e+06	5.74205e+06	6.34044e+06	1.18427e+07	3.20676e+06	4.54155e+06	5.92995e+06	2.84247e+06	7.00898e+06	1.80569e+06	1.12594e+07	9.85287e+06	1.0526e+07	2.80099e+06	6.25701e+06	7.83099e+06	4.20789e+06	3.31629e+06	2.27281e+06
O14683	Tumor protein p53-inducible protein 11	TP53I11	0	4.48058e+06	9.11841e+06	3.73586e+06	9.51358e+06	6.34413e+06	5.00706e+06	6.84598e+06	0	7.5593e+06	3.7683e+06	7.30359e+06	2.79129e+06	0	5.26798e+06	0	6.55951e+06	7.29498e+06	0	7.69054e+06	2.41859e+06	4.80559e+06	4.44199e+06	7.6994e+06	3.37188e+06	2.95181e+06	6.53189e+06	4.28205e+06	0	5.69644e+06	1.07987e+07	4.49624e+06	0	1.04876e+07	3.62168e+06	7.57879e+06	7.65645e+06	8.42377e+06	2.18178e+06	4.49816e+06	0	5.33275e+06	0	4.97248e+06	2.45191e+06	4.08994e+06	0
O14686;O14686-3	Histone-lysine N-methyltransferase 2D	KMT2D	132687	0	132535	1.0952e+06	80729.2	208892	0	0	0	173370	0	35684.8	56909.7	56425.3	1.24355e+06	43518.1	55940.2	0	97778.5	37971.6	43272.7	16299.3	393971	37416.7	73727	104738	258952	1.62594e+06	15738.5	209397	48903.4	1.18976e+06	0	0	0	63420.1	52278.5	0	63826.1	0	0	499803	119134	88355.5	0	0	22136.5
O14732-2;O14732	Inositol monophosphatase 2	IMPA2	500655	0	0	0	0	0	0	1.15671e+06	0	0	1.47607e+06	6.09179e+06	0	0	0	0	0	0	609259	762878	3.87634e+06	0	1.04748e+06	2.63506e+06	2.98215e+06	1.12333e+06	546076	0	1.31148e+07	0	1.97788e+07	1.51216e+06	0	0	0	0	0	746552	0	1.91809e+07	0	0	0	0	4.72742e+06	0	0
O14733;O14733-3;O14733-2;O14733-4	Dual specificity mitogen-activated protein kinase kinase 7	MAP2K7	1.67446e+06	5.26315e+06	549034	0	260258	544692	916013	1.21745e+06	5.72184e+06	611993	1.20098e+06	1.77552e+06	1.47804e+07	5.03296e+06	4.90955e+06	4.02538e+06	0	1.45336e+06	1.68106e+06	0	7.42919e+06	225739	289935	144036	0	6.46056e+06	1.90091e+06	4.04018e+06	2.04725e+06	263911	1.53516e+06	888602	1.03154e+06	690865	2.59176e+06	400581	420659	544290	1.60618e+06	2.32487e+06	617935	656287	5.40782e+06	7.76435e+06	2.2593e+06	1.52989e+06	2.95006e+06
O14734	Acyl-coenzyme A thioesterase 8	ACOT8	0	0	0	1.03228e+06	0	0	0	0	0	0	939876	0	729841	0	2.6309e+06	0	516844	0	0	0	0	0	940158	0	0	0	1.93862e+06	1.23637e+06	0	1.31597e+06	2.66723e+06	2.4296e+06	0	0	0	0	0	0	0	0	0	0	0	0	0	0	0
O14735-3;O14735	CDP-diacylglycerol--inositol 3-phosphatidyltransferase	CDIPT	2.803e+07	1.76055e+07	4.44543e+06	1.02791e+07	9.62611e+06	8.183e+06	1.06364e+07	0	1.45738e+07	3.55765e+06	5.42106e+06	5.97799e+06	8.63103e+06	1.58201e+07	6.4959e+06	1.65049e+07	5.20794e+06	8.58464e+06	2.25413e+07	2.19561e+06	5.43333e+06	1.03131e+07	7.30703e+06	1.33307e+07	2.46188e+06	1.08299e+07	1.5675e+07	5.08805e+06	4.91915e+06	0	6.95073e+06	4.00684e+06	1.93182e+07	1.43919e+07	4.23052e+06	3.34172e+06	2.12768e+06	2.44934e+06	1.42868e+07	1.13714e+07	3.28958e+06	0	2.45432e+07	2.46418e+07	1.14069e+07	2.42438e+07	1.31488e+07
O14737;O14737-2	Programmed cell death protein 5	PDCD5	20199000	21542000	17423000	10467000	19089000	17680000	19296000	14474000	15584000	18234000	20592000	18503000	27756000	26274000	16922000	20334000	17277000	11867000	20780000	17832000	17961000	21801000	14815000	18568000	20691000	24426000	23445000	15884000	7241400	16112000	11464000	18465000	15220000	18443000	21089000	19595000	32031000	22969000	26858000	17755000	13770000	16838000	14419000	16888000	24255000	17218000	17473000
O14744;O14744-2;O14744-5;O14744-3;O14744-4	Protein arginine N-methyltransferase 5;Protein arginine N-methyltransferase 5, N-terminally processed	PRMT5	22330000	17473000	24988000	24180000	23338000	18604000	16842000	25393000	21820000	24766000	16074000	25824000	24733000	19706000	21455000	16499000	30784000	21755000	24979000	15777000	19033000	14163000	26826000	26845000	33996000	23416000	23741000	20145000	20817000	21943000	25388000	18158000	20527000	23912000	15535000	14352000	23771000	13891000	35904000	26610000	22731000	11332000	12985000	13989000	17637000	13680000	14927000
O14745;O14745-2	Na(+)/H(+) exchange regulatory cofactor NHE-RF1	SLC9A3R1	28070000	20576000	23355000	18300000	27135000	32644000	16149000	44786000	36248000	28260000	28040000	32639000	34839000	27939000	40490000	17312000	27741000	23460000	23573000	28875000	67974000	19630000	28375000	47030000	37578000	45022000	49022000	39559000	25817000	33966000	44503000	44991000	28657000	35467000	40752000	36472000	43409000	31157000	26870000	36281000	35202000	23330000	27065000	20110000	25217000	24330000	11772000
O14772-2;O14772;Q59H18-3;Q59H18-4;Q59H18-1;O14772-3	Fucose-1-phosphate guanylyltransferase	FPGT	1.08612e+06	0	1.72241e+06	0	0	0	392283	705969	679963	0	713493	376241	0	679189	2.5909e+06	0	627448	0	671992	708985	738709	637424	0	1.44739e+06	579519	2.44432e+06	574352	0	0	636039	622405	905871	1.38919e+06	1.00759e+06	0	1.87323e+06	0	0	930011	0	1.581e+06	353874	0	0	0	0	0
O14773;O14773-2	Tripeptidyl-peptidase 1	TPP1	148220000	122660000	197620000	215680000	137100000	195390000	88553000	154200000	126460000	173860000	94730000	102320000	146910000	110780000	192370000	85785000	150860000	163330000	196960000	159740000	92409000	68250000	237430000	167180000	211230000	92424000	98717000	144250000	118460000	223320000	124580000	225870000	103770000	166680000	109530000	128260000	118610000	146780000	255540000	169940000	142390000	76124000	53118000	65971000	44396000	87461000	78919000
O14776-2;O14776	Transcription elongation regulator 1	TCERG1	22881000	18356000	30169000	21510000	21757000	20439000	17116000	23050000	22784000	24951000	19305000	17554000	22836000	23557000	24688000	15502000	28902000	17129000	21049000	18758000	23113000	14725000	27105000	24271000	45823000	25949000	28730000	23032000	18259000	17662000	23702000	11462000	19149000	20241000	20735000	23235000	21249000	20970000	18718000	21234000	19377000	12395000	17942000	11389000	15242000	13659000	11397000
O14786-3;O14786-2;O14786	Neuropilin-1	NRP1	0	0	2.06844e+06	461204	1.02455e+06	1.04218e+06	0	0	0	0	0	0	0	0	855573	0	0	469036	0	1.28041e+06	1.31897e+06	476003	1.19778e+06	0	3.1809e+06	6.67815e+06	0	1.27315e+06	0	2.09865e+06	721185	0	0	618473	1.02211e+06	1.05056e+06	1.14814e+06	1.03919e+06	0	0	0	0	0	0	0	584613	504007
O14787-2;O14787	Transportin-2	TNPO2	1.59532e+06	1.48845e+06	1.52006e+06	1.34561e+06	1.08991e+06	1.71026e+06	451504	988190	1.25378e+07	1.35628e+06	543100	786271	1.50141e+06	1.20553e+06	446440	1.04096e+06	0	1.00613e+06	1.38408e+06	495083	416867	457694	2.28819e+06	1.7362e+06	919083	0	567766	346866	777886	2.43724e+06	3.04818e+06	0	385176	1.06833e+06	0	0	519596	957381	1.0261e+06	606606	1.78679e+07	1.72707e+07	4.05107e+07	1.15712e+06	1.73078e+06	969533	824101
O14791-3;O14791;O14791-2	Apolipoprotein L1	APOL1	1.72197e+06	7.29661e+06	0	0	1.3006e+06	1.98397e+06	3.16327e+06	2.32698e+06	2.70343e+06	0	7.94027e+06	0	2.33504e+06	5.12728e+06	2.7728e+06	3.78381e+06	2.92206e+06	4.42221e+06	2.85756e+06	0	346456	7.65311e+06	2.32805e+06	2.51968e+06	2.07165e+06	1.07516e+06	661707	3.97358e+06	2.95469e+06	1.76526e+06	1.19523e+06	1.72811e+06	4.85675e+06	2.81842e+06	3.13281e+06	585033	699800	3.93669e+06	849543	1.2324e+06	0	2.95853e+06	3.35568e+06	2.09472e+06	3.98244e+06	5.99006e+06	5.60994e+06
O14795;O14795-2	Protein unc-13 homolog B	UNC13B	75522.5	0	375120	551712	462039	955228	342914	755820	604854	844231	167871	813325	434392	213640	725169	176971	433891	1.15636e+06	546377	369483	1.6622e+06	0	678862	1.94028e+06	861152	257834	1.08788e+06	0	1.01455e+06	477503	1.29893e+06	1.35293e+06	422854	305839	280628	741929	1.57583e+06	167237	1.38826e+06	716082	340221	726613	305211	0	0	0	267597
O14802	DNA-directed RNA polymerase III subunit RPC1	POLR3A	51967.5	0	241932	0	171686	199516	0	134555	0	223585	0	45801.8	0	98013.5	107419	0	125912	43038.2	0	0	86122.4	0	82253.5	65218.2	94062.7	73129.4	206119	0	0	0	269231	86770.7	0	0	0	138782	100743	0	271398	137101	0	0	0	0	38317.7	0	0
O14818;O14818-2	Proteasome subunit alpha type-7	PSMA7	31245000	31811000	46072000	44145000	41312000	35632000	33956000	38396000	43013000	38513000	26900000	40937000	30757000	27042000	43699000	29880000	48258000	40144000	38617000	40297000	41118000	25410000	43355000	40213000	44784000	23058000	27500000	39866000	40174000	46641000	44967000	44611000	39155000	35843000	30077000	35928000	35578000	35128000	50275000	43548000	33863000	32945000	20354000	24959000	23407000	28595000	31554000
O14828;O14828-2	Secretory carrier-associated membrane protein 3	SCAMP3	2.64936e+07	8.33877e+06	2.93079e+07	2.05327e+07	2.38558e+07	2.73358e+07	1.16631e+07	2.65422e+07	1.8392e+07	2.85563e+07	8.53765e+06	1.36578e+07	1.9775e+07	1.35852e+07	4.01562e+07	2.23154e+07	3.09732e+07	2.06041e+07	2.02605e+07	1.76036e+07	2.69719e+07	5.33283e+06	2.57296e+07	2.14836e+07	4.82286e+07	3.33605e+07	2.62835e+07	1.79396e+07	3.94655e+06	4.01662e+07	2.66226e+07	2.84492e+07	1.98483e+07	2.30649e+07	4.11004e+07	1.95382e+07	3.15082e+07	1.00361e+07	3.44538e+07	2.29284e+07	4.15135e+06	1.00191e+07	1.39151e+07	4.68698e+06	1.71837e+07	9.63261e+06	0
O14841	5-oxoprolinase	OPLAH	18240000	11651000	26130000	23548000	18914000	23054000	9539600	25930000	19552000	29490000	14588000	22086000	26156000	13147000	40949000	13141000	16092000	12687000	13129000	15471000	22101000	13097000	19069000	24952000	29519000	30448000	32259000	26757000	12848000	17340000	32834000	18315000	16036000	13265000	21414000	19996000	22173000	16632000	28558000	23246000	15979000	17638000	8947300	14344000	14327000	12289000	10245000
O14863	Zinc transporter 4	SLC30A4	0	0	624746	0	0	0	0	0	0	0	593340	0	3.18816e+06	0	2.14373e+06	0	0	0	812801	1.01143e+06	0	0	0	1.1084e+06	0	822284	1.8293e+06	0	0	0	0	1.00212e+06	0	0	0	0	1.12043e+06	0	1.76762e+06	521082	0	0	0	0	0	1.62216e+06	0
O14874-2;O14874-3;O14874	[3-methyl-2-oxobutanoate dehydrogenase [lipoamide]] kinase, mitochondrial	BCKDK	5.92885e+07	1.63697e+07	1.14919e+07	1.40714e+07	4.13677e+06	9.50582e+06	2.29054e+07	9.9158e+06	4.20715e+06	6.7114e+06	2.31903e+07	8.35338e+06	1.64628e+07	1.99609e+07	4.57609e+07	2.52136e+07	1.48525e+07	4.23551e+07	1.36007e+07	9.98305e+06	1.51123e+07	1.73999e+07	4.67346e+07	1.14063e+07	1.06467e+07	6.96671e+06	8.01976e+06	2.24078e+07	7.38863e+06	2.13459e+07	1.74271e+07	8.92541e+06	8.77204e+06	1.94492e+07	1.11153e+07	8.14645e+06	1.30547e+07	5.81052e+06	1.99048e+07	1.63811e+07	3.55783e+07	7.31511e+06	4.92548e+06	3.62763e+07	3.5441e+06	3.77959e+07	5.77676e+07
O14880	Microsomal glutathione S-transferase 3	MGST3	6.88555e+07	2.58599e+07	4.13261e+07	3.19417e+07	2.11941e+07	3.10725e+07	4.64825e+07	2.13107e+07	4.07582e+07	4.1174e+07	2.28559e+07	1.27764e+07	1.70554e+07	2.58979e+07	3.34038e+07	5.34673e+07	4.05741e+07	7.99086e+07	2.74234e+07	5.14276e+07	5.98943e+07	2.28693e+07	5.82732e+07	2.96355e+07	3.72234e+06	7.43368e+07	3.4083e+07	2.02385e+07	1.16049e+07	3.59766e+07	4.93131e+07	4.65524e+07	4.63477e+07	3.83491e+07	2.19643e+07	1.93097e+07	4.87209e+07	2.41064e+07	3.5446e+07	2.27573e+07	9.11843e+07	5.87361e+07	4.27219e+07	4.18559e+07	8.07481e+06	6.18657e+07	8.15605e+07
O14896;O14896-2	Interferon regulatory factor 6	IRF6	2.32357e+06	535559	622792	2.72511e+06	3.80059e+06	746538	0	237510	1.17488e+06	4.22183e+06	1.31268e+06	0	1.19359e+06	582631	1.14157e+06	675324	773166	855165	2.03079e+06	5.43515e+06	1.32046e+06	962748	1.84761e+06	920317	0	9.32039e+06	4.67465e+06	0	382688	2.06521e+06	271375	0	720943	431666	0	5.8607e+06	5.20851e+06	653225	2.65516e+06	746242	2.2299e+06	337138	0	888856	0	555065	0
O14907	Tax1-binding protein 3	TAX1BP3	2.02045e+07	2.15375e+07	1.1151e+07	1.54362e+07	1.48006e+07	1.08172e+07	1.15208e+07	1.16036e+07	8.91984e+06	8.76013e+06	6.8562e+06	1.06383e+07	1.9725e+07	2.43722e+07	9.87507e+06	1.86241e+07	1.05242e+07	2.547e+07	2.08422e+07	1.29595e+07	9.59774e+06	1.19732e+07	2.1835e+07	1.76013e+07	7.26545e+06	1.37565e+07	1.91632e+07	2.05548e+07	1.10388e+07	1.32549e+07	1.03921e+07	2.45414e+07	1.1086e+07	2.94169e+07	2.505e+07	1.65286e+07	9.03451e+06	1.45971e+07	6.29974e+06	1.11106e+07	1.0995e+07	1.42833e+07	1.95279e+07	2.55486e+07	1.53215e+07	2.05501e+07	1.0756e+07
O14908;O14908-2	PDZ domain-containing protein GIPC1	GIPC1	4.66271e+06	7.57917e+06	1.71927e+07	1.29022e+07	2.46748e+06	1.05177e+07	2.23433e+06	4.72002e+06	0	1.51594e+07	6.10188e+06	3.59335e+06	3.08376e+06	2.91622e+06	1.82759e+06	3.11817e+06	1.38976e+06	1.40353e+07	2.54624e+06	7.79525e+06	5.85903e+06	1.58247e+06	2.09942e+07	6.31805e+06	6.48692e+06	0	4.44337e+06	2.66183e+07	3.70639e+06	3.57548e+06	1.1789e+06	2.31285e+07	2.58026e+06	0	1.78212e+07	4.75511e+06	8.50388e+06	1.37997e+07	690541	7.39223e+06	8.06623e+06	1.10282e+07	2.26065e+06	2.84592e+06	5.19338e+06	4.69286e+06	3.95801e+06
O14920;O14920-4;O14920-2	Inhibitor of nuclear factor kappa-B kinase subunit beta	IKBKB	949712	480675	1.41756e+06	402402	968974	809407	0	1.74224e+06	560377	167301	475335	455861	304037	0	704133	340458	744227	297050	844573	539724	1.6146e+06	949200	1.22933e+06	527610	1.91355e+06	228238	889413	0	1.61113e+06	1.33374e+06	1.78344e+06	502204	0	912062	501762	791658	0	0	2.26898e+06	2.01308e+06	568468	0	200622	215827	900199	324131	509982
O14929-2;O14929	Histone acetyltransferase type B catalytic subunit	HAT1	4.37302e+06	1.22138e+06	2.92102e+06	0	4.36398e+06	1.28121e+06	2.53971e+06	1.8366e+06	1.36645e+06	4.39105e+06	0	1.50551e+06	6.56915e+06	2.6237e+06	3.46925e+06	0	2.15407e+06	4.70705e+06	2.25178e+06	1.40811e+06	0	0	5.46187e+06	4.08371e+06	2.79893e+06	2.53613e+06	5.93381e+06	2.74417e+06	0	0	1.76114e+06	0	2.05644e+06	1.8691e+06	0	2.72092e+06	3.83358e+06	2.04211e+06	0	1.77568e+06	0	0	0	2.53824e+06	0	0	1.36745e+06
O14933;O14933-2	Ubiquitin/ISG15-conjugating enzyme E2 L6	UBE2L6	4.84088e+06	1.03993e+07	1.06815e+07	1.4735e+07	8.62302e+06	1.17948e+07	2.17347e+06	1.41793e+07	1.58393e+07	1.2234e+07	7.77237e+06	1.09416e+07	2.78285e+07	1.60724e+07	2.26012e+07	4.29163e+06	7.48073e+06	1.39683e+07	1.1825e+07	2.25335e+07	8.04501e+06	9.81513e+06	2.3465e+07	5.4427e+06	1.07281e+07	6.98907e+06	1.17079e+07	1.46599e+07	8.00735e+06	1.45933e+07	7.51948e+06	0	1.22665e+07	2.02294e+07	2.62497e+07	1.86852e+07	8.91244e+06	1.64688e+07	7.223e+06	1.71519e+07	7.51968e+06	1.1514e+07	7.25017e+06	1.11974e+07	1.60924e+07	1.4254e+07	9.87049e+06
O14936-3;O14936-4;O14936-6;O14936-2;O14936	Peripheral plasma membrane protein CASK	CASK	26375000	17361000	29258000	15269000	25221000	27943000	16664000	18977000	15316000	27224000	17539000	16119000	18690000	23029000	24150000	22232000	23656000	23684000	20368000	18852000	14358000	17801000	21390000	21246000	23059000	13260000	12902000	26623000	14591000	16589000	17407000	21999000	15286000	17125000	15452000	19071000	37563000	20653000	35021000	20513000	16650000	22673000	14940000	12553000	12583000	23060000	13018000
O14949	Cytochrome b-c1 complex subunit 8	UQCRQ	1.06999e+08	1.77799e+07	1.37116e+08	1.63119e+08	1.14284e+08	7.53657e+07	7.92136e+07	1.07794e+08	2.83265e+07	1.20931e+08	3.74697e+07	5.99494e+07	5.92034e+07	4.58894e+07	2.32805e+07	6.96244e+07	1.65979e+08	5.8523e+07	4.81211e+07	1.16725e+08	4.7908e+07	3.58549e+07	6.28661e+07	8.73159e+07	9.68499e+07	8.39789e+07	8.02623e+07	6.64683e+07	9.03775e+07	1.60228e+08	110864447	6.43373e+07	5.6366e+07	9.83783e+07	1.13766e+07	7.76633e+07	5.98197e+07	1.24257e+08	1.38033e+08	7.42601e+07	1.2583e+08	9.84066e+07	4.75478e+07	4.86201e+07	5.18166e+07	7.28618e+07	3.59743e+07
O14958;O14958-2	Calsequestrin-2	CASQ2	0	0	0	0	0	0	9.05976e+06	0	0	0	0	842800	0	0	0	0	0	0	0	0	0	0	0	0	0	0	0	0	0	3.37958e+06	0	514849	0	0	0	0	913122	0	0	0	0	0	0	0	0	0	1.08427e+07
O14964;O14964-2	Hepatocyte growth factor-regulated tyrosine kinase substrate	HGS	14790000	10620000	22101000	10354000	15572000	18327000	11483000	20679000	14974000	21116000	12398000	13773000	12964000	12762000	22397000	12288000	21092000	17029000	17813000	12982000	16123000	8550900	16488000	17000000	16763000	12696000	15985000	15165000	12789000	21221000	17385000	20958000	11008000	16318000	14020000	13060000	11867000	11792000	23368000	17695000	12730000	11503000	11069000	9396100	13924000	6807000	9164500
O14967	Calmegin	CLGN	1.19654e+06	451547	4.08723e+06	2.38427e+06	497082	3.12848e+06	0	1.25031e+06	1.02353e+06	2.26552e+06	3.94989e+06	2.02294e+06	2.14095e+06	1.27495e+06	2.7826e+06	742996	631627	4.50708e+06	978041	904409	85688.3	1.38428e+06	636987	1.21937e+06	3.02072e+06	589841	715114	1.23612e+06	275605	4.12453e+06	2.69595e+06	1.73624e+06	785541	2.26188e+06	1.72637e+06	3.57046e+06	1.00827e+06	762263	1.35528e+06	1.00384e+06	2.68742e+06	3.22473e+06	0	0	1.44574e+06	0	945397
O14974;O14974-5;O14974-4;O14974-3;O14974-2	Protein phosphatase 1 regulatory subunit 12A	PPP1R12A	167470000	170340000	148190000	157190000	136710000	128520000	124400000	145380000	140970000	126760000	167440000	161160000	114050000	172800000	116280000	149890000	101970000	157750000	163680000	155210000	175620000	182730000	107570000	105190000	141190000	113470000	114190000	144990000	183770000	165460000	129910000	141070000	120800000	132510000	178280000	120630000	86640000	141570000	107720000	150240000	157800000	227270000	168580000	181440000	275480000	183430000	159340000
O14975-2;O14975	Very long-chain acyl-CoA synthetase	SLC27A2	0	0	2.43622e+06	4.11044e+06	3.41573e+06	2.91392e+06	0	5.00789e+06	0	1.34162e+06	0	948681	0	0	0	0	4.49962e+06	1.47307e+06	0	2.69889e+06	555279	215394	2.67886e+06	0	4.66762e+06	0	372856	1.76443e+06	548740	2.7231e+06	649914	2.76714e+06	0	0	420341	3.268e+06	7.0312e+06	1.45298e+06	594626	2.95395e+06	798678	0	0	0	0	0	0
O14976;O14976-2	Cyclin-G-associated kinase	GAK	9664000	15927000	20704000	27644000	19895000	23659000	6864600	25341000	18145000	15672000	6599400	31584000	30533000	13957000	16534000	26097000	17460000	12267000	13733000	23032000	38571000	5100400	13915000	23733000	31251000	12945000	17663000	13656000	33913000	27884000	29176000	12280000	16198000	12517000	4073800	28409000	26833000	18968000	20887000	53263000	18426000	9659600	13209000	12110000	18046000	15104000	7565800
O14979-3;O14979-2	Heterogeneous nuclear ribonucleoprotein D-like	HNRNPDL	40520000	36239000	49635000	30522000	53798000	45298000	26406000	59780000	45253000	55105000	31034000	47419000	49682000	40474000	71066000	31382000	49126000	45215000	43516000	42527000	44136000	24822000	47733000	55130000	81060000	67860000	49930000	50028000	27708000	38597000	61957000	24553000	35498000	43463000	46933000	49705000	51308000	44510000	44061000	37976000	42413000	33032000	36620000	29315000	34387000	35471000	26831000
O14980	Exportin-1	XPO1	57488000	41166000	53533000	34346000	43933000	42549000	36384000	34616000	41619000	47056000	27817000	31989000	50250000	37287000	42022000	39458000	56750000	42302000	41887000	45535000	36764000	34141000	57310000	37966000	44959000	35653000	52938000	34531000	32547000	44398000	46125000	32174000	37688000	36523000	36730000	47083000	53013000	39045000	49023000	31646000	39606000	34601000	30170000	33186000	26445000	40711000	35068000
O14983-2;O14983;O14983-3	Sarcoplasmic/endoplasmic reticulum calcium ATPase 1	ATP2A1	324062	437884	471348	345265	0	609635	368368	660427	669830	563651	373616	408556	368006	433483	773188	3.9669e+06	522873	352896	325253	319699	456951	0	498332	496482	544003	929433	459543	405564	315605	643965	634370	391179	0	406521	546040	409747	384090	0	334822	495221	1.0159e+06	326934	729430	325358	252328	282376	341349
O15020;O15020-2	Spectrin beta chain, non-erythrocytic 2	SPTBN2	310730000	110620000	408520000	134040000	284610000	258220000	39030000	369300000	246690000	260860000	185530000	310290000	303180000	119620000	388640000	130250000	243670000	151960000	124310000	165440000	441570000	127770000	215610000	286650000	372280000	320450000	381330000	252080000	181850000	160580000	599940000	348880000	209840000	219410000	171020000	186490000	495080000	156150000	412540000	289930000	318930000	198100000	201280000	95275000	135660000	179340000	10834000
O15027-2;O15027-4;O15027-3;O15027;O15027-5	Protein transport protein Sec16A	SEC16A	43087000	18674000	62781000	14588000	64447000	74156000	27244000	67578000	48513000	63698000	61025000	66938000	56584000	31257000	98162000	36448000	41399000	36309000	30639000	49330000	55929000	29245000	51877000	83617000	107340000	78423000	95342000	72229000	23024000	107720000	65644000	61353000	47833000	54011000	50960000	59926000	72397000	47882000	88558000	46077000	40844000	28258000	24497000	22836000	11388000	22698000	12382000
O15031	Plexin-B2	PLXNB2	20284000	17755000	35555000	33293000	28357000	27684000	7911000	32191000	24613000	25209000	11006000	31661000	30610000	18724000	33447000	19455000	31410000	28258000	24986000	30657000	33906000	17145000	31741000	30469000	31570000	36331000	31179000	27969000	36670000	31871000	38065000	31731000	23491000	23504000	19846000	25510000	47278000	16223000	43345000	32379000	25665000	19087000	19194000	16039000	16591000	29735000	12667000
O15042-2;O15042;O15042-3	U2 snRNP-associated SURP motif-containing protein	U2SURP	6.46166e+06	3.99395e+06	9.80389e+06	6.15069e+06	4.4212e+06	5.9802e+06	4.02673e+06	6.6747e+06	4.84537e+06	8.90149e+06	3.4753e+06	4.24493e+06	4.74401e+06	3.39378e+06	1.29244e+07	3.14968e+06	8.35849e+06	6.62743e+06	5.77573e+06	5.22679e+06	4.24417e+06	2.14938e+06	1.04764e+07	6.35731e+06	1.06049e+07	4.73713e+06	2.92169e+06	7.32619e+06	4.01358e+06	6.63878e+06	7.77523e+06	6.61527e+06	4.33004e+06	5.81878e+06	5.34212e+06	5.79202e+06	4.07589e+06	5.13458e+06	7.44193e+06	2.70192e+06	6.28778e+06	4.22188e+06	344015	3.95133e+06	1.11158e+06	3.62196e+06	2.97628e+06
O15061	Synemin	SYNM	3595300000	2904100000	1877300000	2598200000	2777300000	1700000000	1716700000	1525200000	3004600000	2095800000	3165900000	1484900000	1692100000	1850600000	1759900000	2695600000	972580000	2197800000	1788600000	1194900000	1187500000	4129300000	1231200000	629870000	1260000000	2450300000	508510000	1792400000	1939500000	1895500000	983080000	2350400000	1190000000	2509300000	3105400000	1013200000	621310000	1836800000	505100000	1097800000	1751300000	3876600000	1289100000	3419500000	4855600000	4170100000	1420400000
O15067	Phosphoribosylformylglycinamidine synthase	PFAS	3.46954e+06	1.26551e+06	8.73191e+06	1.8355e+06	7.99885e+06	8.56116e+06	3.93879e+06	7.4998e+06	4.60693e+06	1.34969e+07	2.45955e+06	6.3511e+06	2.00768e+06	5.58789e+06	1.03649e+07	1.09313e+06	1.76394e+07	5.38925e+06	3.55808e+06	8.73898e+06	7.21236e+06	3.04884e+06	9.88067e+06	7.75599e+06	1.61082e+07	6.36404e+06	3.55554e+06	4.09368e+06	6.20816e+06	7.68356e+06	8.0396e+06	4.91143e+06	3.00523e+06	4.51989e+06	3.44223e+06	9.24867e+06	1.15695e+07	1.05164e+07	1.02025e+07	8.94412e+06	2.87272e+06	3.02384e+06	780008	1.38797e+06	2.52881e+06	522617	1.87556e+06
O15075-2;O15075	Serine/threonine-protein kinase DCLK1	DCLK1	1.86435e+06	1.03228e+06	1.34769e+06	2.94194e+06	2.9587e+06	1.69952e+06	4.03378e+06	754092	1.22028e+06	1.49562e+06	1.88595e+06	2.12099e+06	773811	3.40063e+06	0	7.58097e+06	448341	1.42023e+06	1.50771e+06	806034	0	3.60636e+06	3.38672e+06	894890	1.48781e+06	1.55603e+06	565886	1.96408e+06	881767	2.25557e+06	1.78191e+06	1.01226e+06	859144	868671	2.15966e+06	1.28811e+06	1.14898e+06	3.44851e+06	774693	982217	506546	660981	1.53473e+06	601317	2.32367e+06	1.74452e+06	4.48436e+06
O15078;O15078-2	Centrosomal protein of 290 kDa	CEP290	181529	319801	393865	1.25458e+06	253824	132535	641263	276468	522169	351755	206509	201605	0	279322	500996	0	2.09544e+06	348392	0	99687.3	128983	479266	0	538706	153249	0	1.05294e+06	0	0	290205	197769	1.14031e+06	0	240230	457315	272347	88774.1	381912	40546.2	0	505144	0	0	941069	467999	0	733924
O15116	U6 snRNA-associated Sm-like protein LSm1	LSM1	7.57369e+06	6.31055e+06	1.69721e+07	1.60969e+07	1.35369e+07	1.89567e+07	8.41208e+06	1.17817e+07	6.82482e+06	1.38931e+07	6.87479e+06	6.35528e+06	5.0916e+06	7.74737e+06	1.23504e+07	7.49553e+06	1.12159e+07	1.88876e+07	8.54324e+06	1.4857e+07	1.50513e+07	5.09463e+06	1.45883e+07	5.95302e+06	1.41282e+07	1.21991e+07	5.67375e+06	1.40496e+07	8.40301e+06	1.17361e+07	1.37552e+07	1.56283e+07	1.02833e+07	0	9.95797e+06	1.56008e+07	1.03357e+07	1.2761e+07	1.37838e+07	8.1492e+06	1.28333e+07	1.7194e+07	5.6539e+06	6.30252e+06	6.41716e+06	5.60902e+06	1.41324e+07
O15121	Sphingolipid delta(4)-desaturase DES1	DEGS1	3.78176e+06	0	3.32156e+06	0	1.40988e+07	9.44388e+06	6.17664e+06	1.41135e+07	9.45922e+06	7.60596e+06	5.61432e+06	7.11758e+06	1.76732e+07	2.17409e+06	6.74613e+06	2.04303e+06	9.38116e+06	6.34095e+06	3.17635e+06	8.77715e+06	1.09431e+07	3.98533e+06	2.32724e+06	6.23878e+06	1.25853e+07	3.11644e+07	1.41677e+06	4.07668e+06	2.11887e+06	4.27806e+06	9.14398e+06	1.51844e+07	0	2.63969e+06	6.004e+06	7.87706e+06	2.04866e+07	7.47281e+06	8.97689e+06	7.50761e+06	1.7634e+06	7.86326e+06	4.63023e+06	3.56129e+06	0	1.37675e+07	0
O15126;O15126-2	Secretory carrier-associated membrane protein 1	SCAMP1	9.98827e+06	2.22142e+06	5.90147e+06	2.08518e+06	4.34071e+06	6.25071e+06	2.90613e+06	1.14337e+06	3.27358e+06	7.38034e+06	2.37538e+06	6.49044e+06	7.04847e+06	6.02469e+06	1.40969e+07	5.47674e+06	4.91917e+06	8.19029e+06	5.62593e+06	1.08422e+07	6.76013e+06	2.01522e+06	5.5496e+06	7.92238e+06	0	7.10393e+06	3.87384e+06	7.15886e+06	1.66261e+06	7.89092e+06	2.61306e+06	2.65553e+06	3.77047e+06	0	1.71959e+06	9.8424e+06	1.30111e+07	3.20973e+06	3.81671e+06	3.41765e+06	4.00811e+06	4.20381e+06	0	2.85806e+06	3.42998e+06	5.32007e+06	1.36624e+06
O15127	Secretory carrier-associated membrane protein 2	SCAMP2	2.60231e+07	1.6495e+07	4.19245e+07	3.455e+07	3.29322e+07	3.96174e+07	1.54887e+07	4.25716e+07	4.13139e+07	4.33963e+07	2.54371e+07	3.81458e+07	2.5894e+07	9.45346e+06	4.63126e+07	1.79832e+07	2.2626e+07	3.46052e+07	3.10487e+07	4.21574e+07	4.00934e+07	0	3.30793e+07	3.76141e+07	3.97542e+07	3.94259e+07	1.10637e+07	4.40396e+07	3.5973e+07	6.40151e+07	6.681e+07	4.96167e+07	4.22246e+07	2.64679e+07	3.04385e+07	9.92761e+06	5.64529e+07	5.14811e+06	6.72952e+07	7.0279e+07	5.54424e+07	22608366	3.04883e+07	2.05841e+07	1.49524e+07	1.73564e+07	1.24511e+07
O15143	Actin-related protein 2/3 complex subunit 1B	ARPC1B	41114000	46797000	44482000	50632000	36544000	43796000	37798000	34458000	39600000	32327000	31092000	25062000	40733000	43403000	41628000	40973000	36578000	47302000	50065000	49094000	28035000	33376000	44896000	37744000	31200000	42187000	32948000	43407000	26497000	41547000	37358000	34003000	31913000	50625000	57586000	66171000	27462000	54664000	39926000	30287000	32292000	40364000	39258000	37811000	31830000	39757000	47321000
O15144	Actin-related protein 2/3 complex subunit 2	ARPC2	48255000	54314000	73453000	97904000	57366000	60399000	32092000	54268000	42480000	46754000	24961000	38788000	37677000	47898000	41715000	55703000	72360000	65046000	48343000	44526000	32026000	33053000	78443000	41226000	50000000	35813000	35608000	38648000	62389000	68406000	65519000	46036000	42105000	49315000	23446000	52037000	31752000	46506000	44182000	49296000	50589000	56965000	31633000	43207000	45285000	56171000	43350000
O15145	Actin-related protein 2/3 complex subunit 3	ARPC3	71596000	76408000	85169000	91643000	63865000	77921000	59619000	80524000	67289000	65303000	64733000	84158000	73784000	77911000	70230000	75277000	91089000	68286000	80432000	83485000	66427000	73049000	82650000	71086000	76133000	66390000	62032000	54198000	86731000	51820000	86405000	47833000	64361000	81445000	49209000	86787000	105760000	87824000	102040000	95216000	57975000	69700000	60298000	70386000	70802000	74132000	84439000
O15160-2;O15160	DNA-directed RNA polymerases I and III subunit RPAC1	POLR1C	1.45024e+07	3.22533e+06	1.01155e+07	7.62296e+06	1.24025e+07	6.36161e+06	5.65066e+06	9.51441e+06	1.35595e+07	7.99899e+06	1.43739e+07	7.61771e+06	1.16432e+07	6.63697e+06	2.18253e+07	5.5917e+06	1.09336e+07	1.30543e+07	6.2411e+06	4.61205e+06	1.24954e+07	1.28878e+07	1.14992e+07	1.49841e+07	2.06906e+07	9.36596e+06	1.04277e+07	1.37891e+07	5.03557e+06	8.11348e+06	1.07656e+07	1.82116e+07	1.11625e+07	1.39419e+07	2.75934e+07	1.26288e+07	1.8871e+07	9.70768e+06	7.15779e+06	4.83135e+06	8.74456e+06	2.16742e+06	1.94185e+06	1.95295e+07	1.59272e+06	2.99909e+06	0
O15162-2;O15162	Phospholipid scramblase 1	PLSCR1	3.84701e+06	0	4.13343e+06	2.06207e+06	3.95301e+06	1.25384e+06	0	3.43403e+06	0	8.14805e+06	0	1.77004e+06	4.95005e+06	1.83612e+06	0	4.77873e+06	3.50897e+06	0	4.2761e+06	5.55762e+06	1.42153e+06	0	0	1.09371e+07	1.91305e+06	2.19326e+06	0	0	0	2.67251e+06	3.43756e+06	0	0	5.66301e+06	0	1.71022e+06	996140	7.31535e+06	0	5.30624e+06	1.38388e+06	0	0	2.13275e+06	0	0	7.29641e+06
O15164-2;O15164	Transcription intermediary factor 1-alpha	TRIM24	0	0	0	0	0	0	0	0	0	0	0	0	153976	0	0	0	0	403444	0	0	0	138757	0	0	242213	0	0	0	0	0	722907	0	0	0	0	0	0	0	0	0	0	0	0	0	0	0	0
O15173;O15173-2	Membrane-associated progesterone receptor component 2	PGRMC2	41572000	34423000	43323000	37954000	41355000	47703000	35276000	53185000	47608000	43424000	39969000	63245000	44001000	36952000	60294000	42561000	36151000	40392000	43404000	38379000	63051000	31450000	37958000	57803000	50485000	41664000	43817000	53811000	48011000	43734000	43237000	39181000	40734000	32640000	38264000	42658000	41643000	38453000	48170000	50190000	43157000	42293000	35479000	37218000	50719000	36983000	31523000
O15195-2;O15195	Villin-like protein	VILL	0	0	1.9078e+06	1.61088e+07	0	0	2.39537e+06	1.81226e+06	0	1.60512e+06	3.63196e+06	600947	0	0	88328.1	0	1.35251e+06	8.10392e+06	2.64675e+06	2.36376e+06	874709	2.57303e+06	3.63392e+06	0	0	0	673122	4.07111e+06	5.38998e+06	9.30381e+06	1.90399e+06	9.04572e+06	0	0	4.73243e+06	1.6615e+06	1.89839e+06	3.79172e+06	1.52979e+06	2.55518e+06	9.86594e+06	0	1.26688e+06	0	2.8725e+06	2.79617e+06	2.61622e+06
O15211;O15211-2	Ral guanine nucleotide dissociation stimulator-like 2	RGL2	1.11733e+06	447797	812662	0	1.02277e+06	1.57216e+06	625883	400233	1.90967e+06	1.4142e+06	0	222086	0	345077	2.87643e+06	383831	643082	1.12444e+06	231942	535907	1.93928e+06	211133	953325	1.79677e+06	2.46588e+06	1.4561e+06	929546	892704	560110	901545	1.64192e+06	2.55034e+06	639819	947948	1.25446e+06	1.54853e+06	1.10519e+06	663282	466481	1.67939e+06	992178	352300	0	0	0	0	327941
O15212	Prefoldin subunit 6	PFDN6	12252000	10969000	17811000	14744000	14812000	14995000	11436000	16521000	9807000	15406000	10670000	13881000	15141000	13929000	19735000	10490000	17469000	17725000	13238000	11957000	13988000	10360000	21122000	12010000	19606000	17082000	12439000	13980000	12305000	17549000	15640000	24746000	12225000	12640000	16999000	16612000	13856000	13769000	14834000	16350000	15878000	13543000	12889000	13266000	15753000	10691000	10469000
O15230	Laminin subunit alpha-5	LAMA5	668900000	657200000	575790000	655850000	457940000	632040000	828950000	466840000	657500000	408260000	701370000	603460000	383370000	584100000	354350000	816010000	541350000	630890000	666010000	662530000	512990000	631620000	513640000	376490000	558530000	513960000	536860000	583740000	664180000	410820000	351620000	579190000	721440000	642490000	704050000	490850000	389050000	650950000	723520000	614520000	925000000	993050000	2110000000	898600000	1199400000	1190000000	793030000
O15231-3	Zinc finger protein 185	ZNF185	156500000	99078000	75933000	132380000	102820000	106860000	88684000	53553000	157360000	78083000	159690000	55398000	74183000	148950000	114010000	113810000	58088000	104640000	47536000	39783000	72317000	165340000	58868000	30598000	58666000	126580000	38609000	82904000	59798000	12533000	54686000	62410000	37970000	104190000	165120000	52256000	33518000	127720000	36557000	90793000	123450000	82702000	43159000	137650000	101100000	133480000	111390000
O15247	Chloride intracellular channel protein 2	CLIC2	1.10074e+06	2.33741e+06	2.84286e+06	3.29673e+06	2.23802e+06	1.39689e+06	4.50929e+06	1.75302e+06	2.06983e+06	2.3328e+06	0	1.07569e+06	4.64238e+06	1.08263e+06	1.97445e+06	7.20599e+06	2.60418e+06	1.11074e+06	2.86396e+06	7.15135e+06	3.03088e+06	0	3.44503e+06	3.3313e+06	3.81218e+06	2.62391e+06	4.04707e+06	1.04118e+06	3.81711e+06	1.80618e+06	2.2658e+06	1.90209e+06	3.29195e+06	2.09076e+06	514640	4.9788e+06	1.19242e+06	3.28735e+06	2.44657e+06	3.442e+06	3.41529e+06	896013	2.50268e+06	1.56818e+06	2.09993e+06	0	2.80007e+06
O15254;O15254-2	Peroxisomal acyl-coenzyme A oxidase 3	ACOX3	3.54944e+06	1.01373e+06	5.96537e+06	4.62532e+06	6.59998e+06	4.15557e+06	1.47722e+06	4.61568e+06	2.5919e+06	2.85065e+06	1.45777e+06	2.56954e+06	2.2311e+06	3.36799e+06	4.57877e+06	2.56672e+06	1.99101e+06	3.23755e+06	4.08918e+06	4.6367e+06	972666	3.26118e+06	1.34837e+06	4.16738e+06	794542	1.86014e+06	3.44467e+06	3.44233e+06	4.01412e+06	7.78101e+06	1.11781e+07	1.66588e+07	3.40318e+06	3.08663e+06	2.12678e+06	1.0028e+06	5.1991e+06	2.5588e+06	3.85486e+06	2.46459e+06	4.42007e+06	2.06569e+06	634828	1.25701e+06	913174	2.4247e+06	1.54559e+06
O15258	Protein RER1	RER1	2.41628e+07	0	3.05473e+07	4.46003e+06	1.26867e+07	2.58696e+07	7.30169e+06	2.5816e+07	6.44082e+06	2.68868e+07	1.07518e+07	1.10325e+07	1.98109e+07	1.85145e+07	1.11818e+07	1.41128e+07	21993945	6.88586e+06	1.53509e+07	2.84257e+07	2.11754e+07	6.06257e+06	2.87766e+07	1.42052e+07	1.50742e+07	2.26305e+07	1.56236e+07	7.32396e+06	6.41305e+06	2.40997e+07	1.93041e+07	1.14613e+07	6.6467e+06	1.40089e+07	2.2376e+07	2.59144e+07	1.83863e+07	1.9869e+07	1.72353e+07	0	2.13386e+07	2.47843e+07	0	0	5.09768e+06	1.80956e+07	6.50204e+06
O15260-2;O15260;O15260-3	Surfeit locus protein 4	SURF4	5.64332e+07	5.48496e+07	3.28961e+07	4.88848e+07	1.97541e+07	2.7603e+07	3.31522e+07	1.12974e+07	1.42313e+07	2.07352e+07	3.2816e+07	2.74388e+07	4.75169e+07	4.33988e+07	3.34642e+07	4.20988e+07	3.68111e+07	4.16817e+07	4.7641e+07	2.91679e+07	9.85613e+06	2.66634e+07	5.5831e+07	3.95689e+07	1.51878e+07	2.15812e+07	2.27953e+07	2.43849e+07	2.73895e+07	3.01122e+07	2.86039e+07	2.29115e+07	4.24217e+07	2.93795e+07	8.24414e+06	1.87143e+07	2.26063e+07	1.55175e+07	4.2495e+07	1.11733e+07	2.27913e+07	8.16124e+06	2.32913e+07	3.94807e+07	1.36019e+07	3.6411e+07	1.91867e+07
O15269	Serine palmitoyltransferase 1	SPTLC1	0	0	0	0	0	437237	717868	0	0	0	591308	684066	0	0	0	0	0	403855	334129	418498	0	0	620362	1.17402e+06	475323	704238	2.21069e+06	2.23437e+06	0	0	703917	1.47277e+06	0	0	1.28835e+06	0	768834	0	1.40829e+06	0	0	0	225967	0	315180	0	0
O15273	Telethonin	TCAP	0	0	0	0	0	0	2.98294e+07	0	0	0	0	0	0	0	0	4.03929e+06	0	0	0	0	0	0	0	3.23849e+06	0	0	0	0	0	0	0	0	0	0	0	0	0	0	0	0	0	0	0	0	0	0	3.73109e+07
O15294;O15294-3;O15294-2;O15294-4	UDP-N-acetylglucosamine--peptide N-acetylglucosaminyltransferase 110 kDa subunit	OGT	1.3673e+06	853296	2.19565e+06	532944	1.87114e+06	1.94975e+06	589501	1.7826e+06	1.02326e+06	2.28115e+06	900647	1.34379e+06	2.3955e+06	1.04109e+06	2.48995e+06	539272	1.20167e+06	1.84647e+06	1.37281e+06	1.78774e+06	1.5945e+06	843134	1.79038e+06	963633	2.49481e+06	1.82164e+06	824251	1.61702e+06	509038	1.735e+06	1.3908e+06	944735	156028	610234	449469	2.03161e+06	2.73547e+06	1.54117e+06	2.06471e+06	1.48474e+06	1.17848e+06	1.17609e+06	775142	1.19825e+06	171117	278508	126863
O15296;O15296-4;O15296-3;O15296-2	Arachidonate 15-lipoxygenase B	ALOX15B	1.24746e+07	5.16954e+06	1.7209e+07	1.52423e+07	1.09718e+07	4.90965e+07	627070	9.89743e+07	2.61786e+07	2.16499e+07	1.06251e+07	3.6343e+07	7.10834e+07	1.469e+07	1.70435e+07	5.24511e+06	133255	6.89393e+06	5.7322e+07	4.76792e+07	6.65051e+07	4.09378e+07	2.1877e+07	7.0546e+07	94622.5	6.71263e+06	8.44472e+07	6.03435e+06	4.77071e+07	3.95281e+07	8.35432e+07	3.2437e+08	2.67421e+07	3.21996e+07	6.65062e+06	1.23821e+07	1.38878e+08	331811	2.89439e+08	8.17969e+07	1.43862e+07	6.78126e+07	3.19759e+07	1.20542e+07	1.33734e+07	4.24402e+07	1.29316e+07
O15305;O15305-2	Phosphomannomutase 2	PMM2	1.335e+07	1.51804e+07	2.96986e+07	2.81491e+07	2.41549e+07	1.84781e+07	9.74845e+06	3.02017e+07	8.58776e+06	2.18282e+07	1.82037e+07	3.40184e+07	3.47679e+07	1.98292e+07	6.72049e+06	1.80221e+07	3.62768e+07	3.99242e+06	1.73039e+07	1.61795e+07	2.98229e+07	9.63571e+06	8.86255e+06	2.19864e+07	2.87772e+07	1.26872e+07	2.90258e+07	1.95934e+07	2.97694e+07	6.02343e+07	2.60368e+07	9.31719e+06	1.01236e+07	2.0063e+07	5.55021e+06	3.28033e+07	2.28964e+07	1.98489e+07	1.86996e+07	4.32181e+07	1.27718e+07	6.7451e+06	8.27612e+06	6.25513e+06	1.08195e+07	7.05705e+06	8.28626e+06
O15320-8;O15320-4;O15320-3;O15320-10;O15320;O15320-9;O15320-6;O15320-5;O15320-7;O15320-2	cTAGE family member 5	CTAGE5	2.24968e+06	3.03173e+06	4.83783e+06	1.32955e+06	6.27092e+06	4.79725e+06	629927	6.59267e+06	4.86595e+06	5.11459e+06	3.55413e+06	3.55131e+06	4.64975e+06	2.71243e+06	1.05805e+07	2.29189e+06	2.55823e+06	1.5478e+06	2.2027e+06	5.51919e+06	5.57839e+06	864647	3.09625e+06	5.29846e+06	6.23902e+06	6.13434e+06	2.39851e+06	6.44216e+06	1.17762e+06	7134752	4.97629e+06	3.63676e+06	4.16258e+06	5.26224e+06	2.79713e+06	6.788e+06	7.40368e+06	3.38529e+06	4.28539e+06	3.75172e+06	4.31141e+06	1.7836e+06	1.0241e+06	1.29622e+06	3.00559e+06	5.04526e+06	944775
O15321-2;O15321	Transmembrane 9 superfamily member 1	TM9SF1	4.01252e+06	1.43973e+06	5.42786e+06	3.86211e+06	4.44565e+06	4.63114e+06	2.50056e+06	7.45408e+06	2.48633e+06	6.77686e+06	3.72938e+06	6.09289e+06	7.70127e+06	3.37647e+06	1.39989e+07	4.13608e+06	5.64142e+06	4.48531e+06	4.99689e+06	5.73285e+06	4.60364e+06	1.98804e+06	3.03659e+06	1.0252e+07	6.96368e+06	3.01992e+06	6.68468e+06	5.83219e+06	2.36544e+06	8.3829e+06	5.79295e+06	5.06786e+06	1.68348e+06	4.68081e+06	6.37882e+06	5.80295e+06	9.83907e+06	7.72459e+06	8.09233e+06	4.80218e+06	1.89916e+06	2.82059e+06	0	1.94788e+06	1.4228e+06	2.72729e+06	982214
O15327	Type II inositol 3,4-bisphosphate 4-phosphatase	INPP4B	403859	0	235379	0	1.19803e+06	631290	0	2.647e+06	0	721769	0	1.63607e+06	503510	354473	0	0	0	0	499199	381810	405423	0	0	630167	700131	315057	367554	0	447464	0	2.31729e+06	2.02868e+06	529292	0	0	944097	3.99042e+06	552961	0	228911	0	339413	0	237995	0	0	0
O15344;O15344-2	E3 ubiquitin-protein ligase Midline-1	MID1	1.27595e+06	1.4747e+06	1.18762e+06	5.13005e+06	1.08547e+06	1.30996e+06	1.48156e+06	881969	1.39346e+06	1.29702e+06	0	1.48447e+06	643466	2.24172e+06	607599	1.70442e+06	1.95422e+06	1.51974e+06	1.78224e+06	783369	0	2.44622e+06	649748	1.05213e+06	1.4752e+06	1.28471e+06	662816	1.71594e+06	1.48562e+06	2.87638e+06	816308	2.99007e+06	1.29575e+06	1.30147e+06	1.46475e+06	755412	1.20572e+06	1.63682e+06	0	1.13523e+06	3.08933e+06	1.87291e+06	2.67769e+06	2.02077e+06	1.02054e+06	961739	3.12009e+06
O15347	High mobility group protein B3	HMGB3	8.0144e+06	0	2.16899e+07	0	0	0	0	6.16088e+06	4.78903e+06	4.55461e+06	0	0	0	0	0	0	3.64826e+06	0	0	2.62143e+06	0	0	0	0	0	9.42852e+06	4.29223e+06	0	0	0	1.3063e+07	9.28065e+06	0	0	6.58674e+06	0	6.16154e+06	6.80207e+06	0	13122689	0	0	0	0	0	0	0
O15355	Protein phosphatase 1G	PPM1G	4.02209e+06	8.80157e+06	9.15138e+06	1.11732e+06	5.13036e+06	5.89028e+06	2.05752e+06	7.03191e+06	3.43145e+06	1.22904e+07	6.48927e+06	5.80981e+06	1.25752e+07	4.87281e+06	8.44109e+06	1.2417e+06	1.10741e+07	3.16295e+06	5.42493e+06	5.77049e+06	5.77482e+06	2.05578e+06	6.44961e+06	7.17439e+06	2.17615e+07	8.66408e+06	9.62856e+06	5.17025e+06	0	0	1.14322e+07	1.16933e+07	0	5.4349e+06	1.72857e+06	9.31399e+06	5.88447e+06	6.44624e+06	1.32433e+07	6.401e+06	830059	0	2.80073e+06	2.97253e+06	3.43166e+06	3.87603e+06	604822
O15371-2;O15371-3;O15371	Eukaryotic translation initiation factor 3 subunit D	EIF3D	21117000	17644000	36643000	29427000	23964000	31597000	14671000	30417000	23286000	22380000	20974000	26555000	21281000	18131000	19982000	18182000	32297000	17548000	20595000	23282000	24427000	12616000	21312000	27512000	38999000	20973000	26651000	17417000	28599000	24823000	33687000	17605000	16865000	19348000	16375000	26019000	31066000	21609000	36990000	28698000	17112000	16895000	17839000	14800000	17800000	14877000	11214000
O15372	Eukaryotic translation initiation factor 3 subunit H	EIF3H	1.2045e+07	4.93989e+06	1.38671e+07	7.41915e+06	4.34e+06	1.3844e+07	7.06625e+06	8.63179e+06	8.0105e+06	1.74122e+07	4.60289e+06	7.24063e+06	8.20944e+06	9.31711e+06	1.14992e+07	4.16844e+06	8.75288e+06	9.58698e+06	1.01427e+07	8.49483e+06	3.84221e+06	8.96094e+06	8.47405e+06	8.04542e+06	7.57568e+06	6.63662e+06	1.68525e+07	8.37726e+06	9.22283e+06	1.17538e+07	1.08795e+07	1.21221e+07	1.6692e+06	6.05604e+06	1.06209e+07	1.23765e+07	1.69722e+07	1.23979e+07	1.56686e+07	6.7967e+06	7.40004e+06	6.61419e+06	7.8848e+06	2.39316e+06	3.34516e+06	4.25997e+06	8.43546e+06
O15382;O15382-2	Branched-chain-amino-acid aminotransferase, mitochondrial	BCAT2	51544000	46927000	42155000	47640000	32165000	43595000	51192000	26565000	31479000	37219000	18080000	33580000	51188000	40776000	33017000	24742000	82592000	55799000	48150000	57094000	32795000	30325000	47289000	57912000	41550000	34610000	73482000	33435000	77534000	39725000	72822000	31872000	37787000	35807000	24817000	30239000	40069000	31732000	88980000	40858000	28668000	21566000	23838000	16534000	13240000	26201000	23608000
O15393;O15393-2	Transmembrane protease serine 2;Transmembrane protease serine 2 non-catalytic chain;Transmembrane protease serine 2 catalytic chain	TMPRSS2	6.99723e+06	5.14076e+06	1.05641e+07	1.55073e+07	1.127e+07	9.17187e+06	2.41169e+06	1.66623e+07	7.57861e+06	1.49104e+07	6.00964e+06	2.30473e+07	1.86027e+07	6.69721e+06	2.88033e+06	9.75276e+06	8.32772e+06	6.51123e+06	9.39974e+06	1.2555e+07	5.33632e+07	5.9528e+06	8.88954e+06	7.1051e+07	5.88998e+06	1.15279e+07	1.80638e+07	7.04781e+06	1.91767e+07	2.09335e+07	1.13209e+07	1.30225e+07	1.83115e+07	1.23415e+07	9.32931e+06	1.63932e+07	4.66298e+07	944028	3.64326e+07	2.16838e+07	1.55567e+07	1.30406e+07	1.42976e+07	5.40279e+06	6.15321e+06	3.08357e+06	1.71552e+07
O15394;O15394-2	Neural cell adhesion molecule 2	NCAM2	0	0	0	0	0	0	0	0	0	0	0	0	0	0	0	0	0	0	0	0	0	0	0	1.00905e+06	0	0	0	0	0	0	0	0	0	0	0	0	1.43852e+06	0	0	972807	0	0	0	0	0	0	0
O15400-2;O15400	Syntaxin-7	STX7	11945000	15302000	15449000	18053000	14745000	15286000	11151000	11997000	13638000	14039000	12278000	16081000	11013000	9888000	15739000	9193500	11966000	16317000	11646000	15621000	21775000	12577000	15693000	15695000	19706000	11243000	11820000	18078000	11817000	18129000	15798000	11065000	14478000	15405000	12530000	18288000	14587000	16756000	17498000	18823000	16115000	12815000	8986300	15182000	21762000	12673000	9881100
O15439-2;O15439;O15439-3	Multidrug resistance-associated protein 4	ABCC4	72961000	40669000	113150000	63686000	76274000	84591000	32326000	92859000	43488000	97714000	39482000	42514000	49402000	25332000	104680000	53077000	70696000	81309000	53740000	59387000	76630000	45554000	64905000	68041000	72108000	66867000	65753000	75852000	54819000	66232000	71854000	49248000	57871000	37911000	53897000	68191000	92283000	45412000	97474000	53740000	66598000	65900000	52590000	23786000	22288000	50515000	24235000
O15484	Calpain-5	CAPN5	9.61158e+06	3.98784e+06	9.15484e+06	3.84701e+06	8.63347e+06	9.19859e+06	2.4039e+06	3.44344e+06	7.94954e+06	1.26981e+07	4.05452e+06	3.83835e+06	5.18157e+06	3.71877e+06	1.27516e+07	5.3209e+06	2.71125e+06	6.27758e+06	3.94217e+06	5.02347e+06	8.57273e+06	2.93364e+06	5.10875e+06	5.98599e+06	4.72995e+06	9.18486e+06	7.26139e+06	6.17702e+06	903015	2.32533e+06	3.66173e+06	4.31327e+06	6.18132e+06	5.72658e+06	5.67374e+06	6.31846e+06	1.07887e+07	6.55063e+06	2.78915e+06	3.37181e+06	8.71839e+06	7.80495e+06	2.99613e+06	3.94541e+06	3.55247e+06	5.04054e+06	2.52711e+06
O15498;O15498-2	Synaptobrevin homolog YKT6	YKT6	1.03161e+07	5.09542e+06	1.67727e+07	1.65402e+07	1.57168e+07	1.19517e+07	7.32172e+06	1.8165e+07	6.11738e+06	1.48189e+07	5.49197e+06	9.27439e+06	5.7837e+06	5.80376e+06	1.03895e+07	8.30793e+06	1.37614e+07	1.34943e+07	4.33478e+06	1.6588e+07	1.37939e+07	6.65858e+06	1.95853e+07	9.46688e+06	1.22932e+07	4.50776e+06	7.39455e+06	9.74949e+06	1.86961e+07	3.60414e+07	1.87173e+07	2.29843e+07	7.71108e+06	7.92063e+06	4.57264e+06	1.16653e+07	9.57271e+06	8.56388e+06	1.14396e+07	1.37489e+07	1.35852e+07	5.78556e+06	3.50621e+06	5.90656e+06	6.93279e+06	4.39955e+06	4.78276e+06
O15511;O15511-2	Actin-related protein 2/3 complex subunit 5	ARPC5	4.88346e+07	4.94803e+07	5.27094e+07	5.93698e+07	3.61018e+07	3.64552e+07	5.38202e+07	3.62543e+07	4.05236e+07	3.75858e+07	4.51728e+07	3.43816e+07	5.29794e+07	5.03657e+07	6.75338e+07	5.16222e+07	3.71812e+07	7.53479e+07	5.89628e+07	4.60939e+07	3.63354e+07	5.39234e+07	5.97337e+07	4.59004e+07	4.11089e+07	4.18238e+07	4.52443e+07	7.67144e+07	3.53407e+07	4.44978e+07	2.77022e+07	4.0939e+07	3.17561e+07	6.25411e+07	5.9452e+07	5.58794e+07	3.13096e+07	6.15699e+07	5.56477e+07	5.12023e+07	4.24996e+07	5.09629e+07	3.68295e+07	5.74723e+07	4.58038e+07	5.0536e+07	5.6949e+07
O15514	DNA-directed RNA polymerase II subunit RPB4	POLR2D	0	0	0	0	2.35877e+06	1.10287e+06	0	0	5.92259e+06	2.71337e+06	0	0	1.09183e+06	0	7.91995e+06	0	0	0	0	3.11375e+06	2.22048e+06	0	4.56932e+06	0	0	5.85335e+06	1.64271e+07	0	0	1.78612e+06	0	2.77328e+06	0	0	0	6.07318e+06	6.79568e+06	4.78569e+06	0	1.08803e+06	0	0	3.87432e+06	0	0	6.24494e+06	0
O15523-2;O15523	ATP-dependent RNA helicase DDX3Y	DDX3Y	2.78202e+06	0	1.09156e+06	2.07688e+06	2.01763e+06	1.25384e+06	2.5245e+06	2.20514e+06	755496	0	2.22132e+06	931093	5.26539e+06	3.77197e+06	2.0413e+06	1.0566e+06	2.78734e+06	4.1579e+06	6.63415e+06	1.74509e+06	2.57941e+06	2.99271e+06	573877	421294	3.2237e+06	919579	4.62297e+06	1.97453e+06	2.74058e+06	1.15157e+06	2.28666e+06	502975	3.03273e+06	2.20269e+06	2.72105e+06	3.19455e+06	2.63013e+06	2.90946e+06	2.30018e+06	2.54882e+06	1.04218e+06	1.08891e+06	5.09391e+06	3.94274e+06	3.09097e+06	7.34057e+06	4.29129e+06
O15533-2;O15533;O15533-3	Tapasin	TAPBP	2.18134e+07	1.33467e+07	7.30784e+06	8.92344e+06	1.01131e+07	1.26715e+07	7.74696e+06	1.04557e+07	1.68386e+07	1.24854e+07	1.0467e+07	9.5786e+06	1.97375e+07	1.72414e+07	1.36781e+07	8.66445e+06	7.04871e+06	1.08384e+07	2.03377e+07	2.10781e+07	1.82415e+07	1.18505e+07	1.31102e+07	1.71205e+07	1.00357e+07	1.15661e+07	6.7119e+06	1.17562e+07	3.76962e+06	1.11033e+07	1.21883e+07	1.09922e+07	1.14867e+07	3.66818e+07	2.35164e+07	1.75106e+07	15551543	2.38254e+07	1.08961e+07	1.52258e+07	9.76289e+06	9.23421e+06	1.47757e+07	9.51731e+06	1.15603e+07	7.25754e+06	1.11252e+07
O15551	Claudin-3	CLDN3	1.12829e+07	3.10934e+06	2.25141e+07	2.02227e+07	1.65295e+07	2.05583e+07	7.472e+06	3.73152e+07	2.58402e+07	2.41617e+07	2.44283e+07	2.41633e+07	1.65884e+07	8.04584e+06	5.79676e+07	5.67345e+06	2.03921e+07	4.11123e+07	1.22633e+07	1.48019e+07	5.75757e+07	8.22238e+06	3.33695e+07	2.98181e+07	2.93205e+07	2.6498e+07	6.57453e+07	3.51227e+07	2.65968e+07	5.32159e+07	3.37017e+07	6.34552e+07	2.07735e+07	2.39676e+07	4.21086e+07	1.36534e+07	5.09532e+07	1.385e+07	5.28834e+07	4.93488e+07	2.98161e+07	5.42051e+06	7.60342e+06	2.42588e+06	0	0	0
O43143	Pre-mRNA-splicing factor ATP-dependent RNA helicase DHX15	DHX15	45194000	34067000	58341000	47282000	52129000	49635000	37956000	47975000	43325000	53126000	33885000	34206000	41174000	45218000	77940000	28797000	52921000	52452000	43327000	42417000	34640000	33333000	59407000	63429000	71521000	48883000	52253000	54876000	33887000	46344000	61483000	49985000	35822000	45906000	46280000	50310000	57113000	44085000	66486000	38313000	41911000	31584000	33032000	39873000	29284000	29989000	27650000
O43148;O43148-2	mRNA cap guanine-N7 methyltransferase	RNMT	1.22691e+06	0	940966	611555	0	752158	458239	1.49744e+06	1.464e+06	0	592432	1.21435e+06	1.21754e+06	584723	1.71254e+06	0	1.7001e+06	689585	532635	1.54932e+06	1.34173e+06	0	0	1.38262e+06	2.55337e+06	1.57882e+06	1.44225e+06	799258	0	0	1.06927e+06	1.10339e+06	441693	1.40076e+06	620158	788575	839514	1.39971e+06	776103	1.28283e+06	918877	0	780286	0	1.23248e+06	0	0
O43149	Zinc finger ZZ-type and EF-hand domain-containing protein 1	ZZEF1	0	0	358431	0	120782	720886	25721.8	102780	0	837526	45253.6	54798.4	0	50266.5	193176	0	119356	109786	73549.4	2.77656e+06	0	23119.1	50199.3	175635	138570	243019	60927.5	149232	0	5.01329e+06	54977.6	34592.1	0	174737	0	2.40962e+06	1.70843e+06	126948	181751	0	7.86106e+06	0	0	0	0	0	0
O43159	Ribosomal RNA-processing protein 8	RRP8	161383	0	2.93384e+06	1.08549e+06	1.58467e+06	1.26603e+06	0	2.19683e+06	880428	2.13264e+06	119015	0	2.00517e+06	1.84874e+06	2.47867e+06	0	3.61417e+06	1.4409e+06	0	1.80956e+06	0	0	2.56943e+06	1.45999e+06	3.18019e+06	2.59465e+06	1.8296e+06	1.62733e+06	852052	1.40711e+06	1.19002e+06	0	661043	1.07692e+06	1.37993e+06	2.16044e+06	2.60279e+06	1.75054e+06	0	986560	0	0	0	0	0	0	775610
O43169	Cytochrome b5 type B	CYB5B	5.70827e+07	37706886	4.10839e+07	1.74288e+07	4.99337e+07	4.43407e+07	4.22153e+07	4.79046e+07	4.49155e+07	5.95524e+07	3.71166e+07	3.12536e+07	4.72682e+07	8.11528e+07	6.82278e+07	4.37878e+07	3.65533e+07	3.82269e+07	3.30758e+07	7.50604e+07	2.43881e+07	4.36328e+07	4.64295e+07	4.0983e+07	3.39705e+07	6.54481e+07	5.18848e+07	5.68409e+07	7.01739e+06	2.33358e+07	1.35063e+07	3.8801e+07	2.49555e+07	4.4077e+07	5.80625e+07	5.90387e+07	1.08216e+08	8.66272e+07	1.94312e+07	8.01518e+06	2.98605e+07	5.68934e+07	4.68721e+07	3.08477e+07	1.27328e+07	6.40192e+07	5.04456e+07
O43172-2;O43172	U4/U6 small nuclear ribonucleoprotein Prp4	PRPF4	840513	2.97562e+06	4.41491e+06	0	6.19613e+06	2.61568e+06	1.27355e+06	4.42734e+06	1.89444e+06	5.15559e+06	1.24555e+06	2.57042e+06	2.06612e+06	1.60713e+06	4.78067e+06	1.6988e+06	4.61667e+06	3.40864e+06	2.76346e+06	931475	2.94148e+06	1.3713e+06	4.43561e+06	4.49324e+06	6.11812e+06	3.76401e+06	2.37858e+06	3.79106e+06	1.73178e+06	1.03204e+06	5.13001e+06	2.43159e+06	1.55894e+06	3.63956e+06	1.64114e+06	4.76548e+06	5.14812e+06	2.1189e+06	3.65284e+06	2.5826e+06	1.78539e+06	1.44847e+06	2.76946e+06	715279	942694	625038	1.40299e+06
O43175	D-3-phosphoglycerate dehydrogenase	PHGDH	239360000	132490000	242400000	165610000	153960000	233320000	126070000	311950000	363730000	296790000	258690000	253880000	359720000	191950000	387950000	198430000	110690000	235580000	236260000	210620000	209190000	180720000	225930000	103630000	254640000	420830000	194360000	309500000	265050000	363580000	145760000	341800000	189390000	247550000	243310000	175200000	168500000	202330000	221260000	166860000	328350000	272280000	200760000	189240000	250450000	247500000	148640000
O43181	NADH dehydrogenase [ubiquinone] iron-sulfur protein 4, mitochondrial	NDUFS4	2.39699e+07	1.88552e+07	3.55338e+07	5.42783e+06	1.50127e+07	1.60942e+07	1.77854e+07	4.00648e+07	1.77564e+07	1.18532e+07	1.99317e+07	1.78109e+07	4.20022e+07	1.86065e+07	2.08601e+07	2.62082e+07	3.673e+07	2.65938e+07	2.39773e+07	1.52427e+07	2.02238e+07	1.57629e+07	21512258	3.67354e+07	2.2041e+07	1.48872e+07	2.14401e+07	1.83757e+07	1.05683e+07	1.69876e+07	1.47639e+07	2.17398e+07	1.87134e+07	2.74801e+07	1.66671e+07	1.86639e+07	3.23133e+07	2.81346e+07	1.76881e+07	3.23209e+07	1.73994e+07	1.11728e+07	1.626e+07	2.38258e+07	2.61539e+07	9.01446e+06	1.45051e+07
O43182-4;O43182;O43182-5;O43182-2	Rho GTPase-activating protein 6	ARHGAP6	9709800	6318300	15442000	5503300	12913000	11684000	4219400	7936100	6439900	15727000	5763600	16532000	10095000	8962500	8896600	6743400	9899000	10937000	12578000	14231000	16061000	4928800	3881800	15484000	5591800	12586000	7551100	5379400	14140000	7700100	11140000	8499800	7258700	7941600	10340000	6836200	10426000	6721500	8035300	13135000	12926000	7975200	6786900	8811800	7410100	7120200	6442700
O43237;O43237-2	Cytoplasmic dynein 1 light intermediate chain 2	DYNC1LI2	20189000	19389000	18180000	18217000	19791000	24097000	20216000	23004000	25019000	24539000	19914000	33222000	24983000	22024000	32657000	24142000	20617000	31970000	15853000	26430000	27669000	19200000	25790000	21194000	14816000	20410000	21882000	32438000	19124000	19552000	13706000	22078000	18705000	20719000	30390000	20634000	24065000	23617000	13356000	23157000	22323000	16179000	14753000	25320000	24296000	21585000	20144000
O43242;O43242-2	26S proteasome non-ATPase regulatory subunit 3	PSMD3	41979000	34832000	46066000	34524000	47102000	40623000	40565000	48295000	42262000	47804000	34455000	44097000	50883000	47662000	56125000	43211000	49812000	39344000	43641000	49989000	40179000	35478000	48622000	44811000	47054000	47284000	49814000	43401000	37126000	37983000	45276000	45193000	41440000	38997000	41413000	52150000	50814000	38203000	43986000	38133000	26730000	38982000	34830000	32342000	27310000	38277000	38715000
O43251-3;O43251-9;O43251-4;O43251-5;O43251-10;O43251-2;O43251;O43251-7;O43251-6;O43251-8;A6NFN3;A6NFN3-2;Q9NWB1-3;Q9NWB1-4;Q9NWB1-5;Q9NWB1;Q9NWB1-2	RNA binding protein fox-1 homolog 2;RNA binding protein fox-1 homolog 3;RNA binding protein fox-1 homolog 1	RBFOX2;RBFOX3;RBFOX1	3.81538e+06	3.30121e+06	1.23093e+07	4.65291e+06	0	3.50989e+06	4.85289e+06	0	7.52977e+06	1.05488e+07	3.45339e+06	0	4.97737e+06	6.91777e+06	4.65153e+06	4.76369e+06	0	4.42043e+06	3.88306e+06	6.00748e+06	0	2.72321e+06	2.65486e+06	5.58191e+06	0	2.29651e+06	3.95758e+06	5.20341e+06	0	4.50411e+06	0	5.40511e+06	0	5.87448e+06	8.34158e+06	1.16782e+07	7.78139e+06	0	0	0	1.88675e+07	0	0	4.49448e+06	0	4.21864e+06	5.04836e+06
O43252	Bifunctional 3-phosphoadenosine 5-phosphosulfate synthase 1;Sulfate adenylyltransferase;Adenylyl-sulfate kinase	PAPSS1	8.01224e+06	7.44981e+06	1.95121e+07	5.11261e+06	1.81482e+07	1.18987e+07	7.14065e+06	2.99917e+07	1.1875e+07	1.7786e+07	6.22726e+06	1.17171e+07	1.05897e+07	1.03195e+07	1.34753e+07	6.50231e+06	1.71467e+07	7.33126e+06	7.61035e+06	1.35188e+07	1.74532e+07	4.25909e+06	1.42683e+07	2.16127e+07	1.68531e+07	2.55261e+07	1.43814e+07	1.01435e+07	1.04736e+07	8.82579e+06	1.85163e+07	1.50018e+07	1.24186e+07	1.53848e+07	5.17657e+06	2.97618e+07	1.82669e+07	1.38885e+07	2.49167e+07	1.74688e+07	8.82051e+06	4.27291e+06	5.65138e+06	4.28362e+06	4.45956e+06	2.69872e+06	2.96357e+06
O43264-2;O43264	Centromere/kinetochore protein zw10 homolog	ZW10	1.06284e+06	341981	1.69416e+06	1.22931e+06	1.56304e+06	438236	234268	1.60854e+06	477595	1.2289e+06	0	810639	349307	912270	1.29063e+06	1.02254e+06	1.76382e+06	186481	639815	1.22816e+06	602282	202742	1.28802e+06	1.16625e+06	0	724265	0	429431	383231	1.96003e+06	1.4332e+06	1.53372e+06	0	163480	534059	933025	155092	232688	946079	1.38764e+06	1.09943e+06	627335	0	426674	0	0	220453
O43278-2;O43278	Kunitz-type protease inhibitor 1	SPINT1	8824300	6248000	13049000	5257700	12598000	14392000	5202300	10559000	5046600	11386000	10585000	19640000	14797000	11221000	18071000	12882000	15524000	10246000	6393700	7318200	21062000	4749100	11896000	28426000	18810000	13838000	11057000	10639000	8815400	16009000	9774800	9517100	5790400	7755400	5004900	7464500	24471000	8984700	16100000	15920000	10425000	8312700	11731000	3887200	5330000	5123700	5770900
O43290	U4/U6.U5 tri-snRNP-associated protein 1	SART1	2.24937e+06	802103	5.41341e+06	6.11165e+06	3.4993e+06	3.07977e+06	900280	2.52429e+06	1.13664e+06	2.29361e+06	732963	1.42625e+06	1.75289e+06	2.07183e+06	4.11832e+06	161364	4.24723e+06	4.37814e+06	860662	1.33839e+06	2.02071e+06	713072	4.23587e+06	3.02024e+06	7.75985e+06	2.07976e+06	1.33694e+06	3.16465e+06	2.79241e+06	3.25272e+06	3.08188e+06	3.26339e+06	946110	2.25053e+06	942589	1.40455e+06	1.48013e+06	1.52924e+06	3.91011e+06	2.61967e+06	3.19868e+06	1.38625e+06	1.65331e+06	342150	1.54476e+06	0	342817
O43291;O43291-2	Kunitz-type protease inhibitor 2	SPINT2	1.82516e+06	0	8.76651e+06	2.02945e+06	7.0544e+06	4.95261e+06	0	1.05928e+07	6.20141e+06	7.12459e+06	4.19633e+06	1.62678e+07	5.83345e+06	3.02984e+06	8.61386e+06	1.60623e+06	4.63871e+06	1.72273e+06	6.69816e+06	3.55407e+06	1.41517e+07	1.7995e+06	1.6956e+06	1.14168e+07	5.14767e+06	4.80725e+06	6.27081e+06	2.78304e+06	2.82389e+06	3.52239e+06	9.49162e+06	5.04859e+06	4.83533e+06	3.9979e+06	2.06036e+06	3.11943e+06	1.41356e+07	3.23605e+06	1.9871e+07	1.43554e+07	2.3979e+06	2.30171e+06	2.33261e+06	1.80312e+06	3.63701e+06	2.46719e+06	0
O43293	Death-associated protein kinase 3	DAPK3	1.03229e+06	988327	1.6009e+06	0	1.23462e+06	1.2918e+06	1.56023e+06	1.67327e+06	472846	2.12048e+06	2.01004e+06	1.02337e+06	1.76784e+06	3.59884e+06	0	1.72511e+06	1.74147e+06	4.69323e+06	944818	0	3.00918e+06	1.40678e+06	4.38517e+06	3.38673e+06	169236	1.03717e+06	3.27545e+06	2.24287e+06	2.14003e+06	0	2.96032e+06	1.00626e+06	1.53503e+06	3.83569e+06	1.25196e+06	1.53347e+06	1.10932e+06	0	0	1.94805e+06	1.92895e+06	2.8205e+06	3.01378e+06	2.06099e+06	2.40015e+06	3.3268e+06	1.56973e+06
O43294;O43294-2	Transforming growth factor beta-1-induced transcript 1 protein	TGFB1I1	229040000	335590000	168160000	193120000	274270000	178490000	243900000	158140000	263990000	158620000	211010000	222540000	244050000	361980000	135740000	272470000	162080000	228220000	259950000	266940000	177630000	337400000	130700000	150530000	156700000	291970000	130090000	176720000	258330000	161060000	181800000	147270000	251170000	205510000	280950000	200450000	142680000	266990000	217040000	237480000	137310000	305780000	281760000	306490000	366250000	419270000	246160000
O43301	Heat shock 70 kDa protein 12A	HSPA12A	17215000	16116000	9685300	19806000	16508000	12142000	18577000	8797300	15761000	10978000	11459000	10682000	17166000	19498000	13430000	23786000	13939000	15438000	9768000	17684000	5881400	20895000	17808000	11605000	10176000	13987000	4749600	18838000	14611000	8680500	10220000	13421000	10447000	21802000	28144000	14028000	10675000	15896000	13274000	13415000	12656000	9152000	9007900	11811000	13114000	22207000	19149000
O43324;O43324-2	Eukaryotic translation elongation factor 1 epsilon-1	EEF1E1	9.08695e+06	1.22743e+07	3.02278e+07	2.10194e+07	3.02945e+07	2.84048e+07	1.84629e+07	9.78018e+06	1.54918e+07	1.23579e+07	1.58503e+07	2.5746e+07	2.34833e+07	1.49122e+07	3.08464e+07	1.30546e+07	4.47738e+07	2.8944e+07	1.92314e+07	1.16216e+07	2.85374e+07	1.14417e+07	3.34387e+07	2.38131e+07	3.16631e+07	2.50368e+07	2.97749e+07	2.26934e+07	2.26055e+07	1.7359e+07	2.55965e+07	3.71911e+07	1.39301e+07	1.96207e+07	2.02155e+07	9.85109e+06	9.78026e+06	2.81485e+07	2.99662e+07	2.97589e+07	2.18956e+07	1.35791e+07	5.78728e+06	9.50605e+06	3.2383e+06	1.26092e+07	8.32321e+06
O43390;O43390-3	Heterogeneous nuclear ribonucleoprotein R	HNRNPR	186850000	161540000	306070000	189380000	260920000	248010000	129140000	263550000	171630000	294840000	129510000	201950000	222170000	173350000	273370000	155370000	302680000	223520000	189570000	201790000	204490000	102160000	286260000	214690000	348450000	241870000	217830000	249370000	162100000	188950000	251910000	203630000	131530000	173020000	176760000	232070000	255900000	233190000	213310000	185900000	198290000	144930000	114770000	135350000	139670000	130330000	119460000
O43395	U4/U6 small nuclear ribonucleoprotein Prp3	PRPF3	2.1073e+06	1.54345e+06	3.93112e+06	2.14929e+06	3.78444e+06	3.72645e+06	1.69943e+06	3.30454e+06	2.43692e+06	3.13313e+06	877083	1.89736e+06	1.74359e+06	1.37809e+06	4.386e+06	1.06591e+06	4.83289e+06	3.57235e+06	2.19801e+06	2.70392e+06	2.31453e+06	1.60465e+06	2.60997e+06	1.17507e+06	4.70572e+06	2.0167e+06	1.92392e+06	3.71151e+06	1.84562e+06	1.04433e+06	2.26427e+06	2.38264e+06	588949	1.15323e+06	1.95615e+06	1.94361e+06	2.27858e+06	4.09588e+06	1.25914e+06	3.26543e+06	3.627e+06	2.05044e+06	725446	1.18217e+06	0	620723	1.04742e+06
O43396	Thioredoxin-like protein 1	TXNL1	5.70179e+07	5.83583e+07	4.59401e+07	3.52606e+07	7.27924e+07	6.5472e+07	4.65771e+07	6.48177e+07	6.08008e+07	7.8821e+07	4.90727e+07	7.71919e+07	8.13698e+07	6.26022e+07	7.82236e+07	5.80175e+07	6.43456e+07	5.44222e+07	5.52501e+07	5.95473e+07	7.58686e+07	4.22338e+07	5.34945e+07	6.92358e+07	6.77763e+07	8.42916e+07	6.96322e+07	6.99891e+07	4.43855e+07	4.39894e+07	4.99027e+07	6.296e+07	4.55105e+07	6.19943e+07	4.95137e+07	7.57963e+07	8.45369e+07	6.67652e+07	8.1303e+07	6.37073e+07	5.00844e+07	5.02807e+07	3.56621e+07	4.86645e+07	4.91799e+07	3.09408e+07	4.50819e+07
O43399;O43399-5;O43399-7;O43399-2;O43399-4;O43399-3;O43399-6	Tumor protein D54	TPD52L2	56886000	53574000	59095000	60827000	74756000	49425000	41146000	42523000	43575000	50608000	36619000	45728000	50601000	55156000	62786000	44672000	59063000	70441000	50642000	46269000	50285000	51508000	53008000	46199000	59418000	64523000	43985000	61720000	45706000	59684000	52282000	51988000	39853000	50018000	40181000	46958000	42526000	43119000	45428000	47373000	46575000	45533000	27972000	44815000	62947000	54493000	40994000
O43405;O43405-2	Cochlin	COCH	2.24428e+06	2.91021e+06	3.4276e+06	3.55808e+06	1.3529e+06	5.67447e+06	1.61056e+06	4.72221e+06	4.88671e+06	1.48869e+06	2.14594e+06	4.61364e+06	9.73029e+06	5.50385e+06	1.61897e+06	2.73536e+06	9.14228e+06	7.03191e+06	515565	1.42733e+07	4.71364e+06	1.2034e+06	3.89632e+06	7.41091e+06	6.85666e+06	5.60397e+06	2.2262e+07	3.50057e+06	302091	1.66043e+06	0	506786	1.76638e+06	1.85144e+06	2.29911e+06	2.48408e+06	324127	888607	6.53859e+06	1.17801e+07	5.47788e+06	4.94205e+06	1.6966e+06	1.08725e+07	3.98439e+06	2.61149e+06	1.60116e+06
O43414;O43414-3;O43414-2	ERI1 exoribonuclease 3	ERI3	2.6256e+06	0	0	0	0	0	1.52947e+06	0	986207	0	0	0	3.29471e+06	958186	0	0	0	0	0	0	0	0	0	0	0	784768	1.13185e+06	0	0	0	0	0	1.14767e+06	2.37161e+06	0	0	2.71979e+06	0	1.24307e+06	0	0	0	0	970862	1.61926e+06	5.51947e+06	1.50998e+06
O43427-2;O43427	Acidic fibroblast growth factor intracellular-binding protein	FIBP	2.03326e+07	3.4265e+07	0	3.12441e+06	0	3.31981e+07	1.19115e+08	2.23555e+06	4.76076e+07	0	8.39684e+07	0	3.21027e+07	1.09696e+08	0	1.25357e+08	2.0969e+06	2.92697e+07	5.75396e+07	1.36652e+06	626729	6.71912e+07	1.29722e+06	4.59539e+07	2.1754e+06	0	4.34052e+07	0	2.01528e+06	1.81837e+06	1.75318e+06	3.68043e+07	6.04721e+07	1.55718e+07	9.15087e+07	1.08583e+06	0	512383	1.17001e+06	1.32668e+06	6.58547e+07	1.44343e+07	6.74262e+07	3.10787e+07	0	5.74462e+07	7.06432e+07
O43432-4;O43432;O43432-3	Eukaryotic translation initiation factor 4 gamma 3	EIF4G3	98256.8	110217	182065	162931	0	209704	0	0	108331	120117	0	0	58239.3	155988	0	0	0	0	133398	182714	620794	0	161627	124079	0	0	131125	0	0	0	143626	0	109526	116477	0	0	0	132486	0	0	148608	126024	0	0	32394.1	0	130031
O43447;O43447-2	Peptidyl-prolyl cis-trans isomerase H	PPIH	1.00745e+07	22443606	1.36426e+07	4.48215e+07	1.83892e+07	2.3414e+07	8.91542e+06	1.59047e+07	1.44448e+07	1.49412e+07	7.79024e+06	1.48421e+07	1.65184e+07	1.57977e+07	2.72769e+07	4.26864e+06	2.36676e+07	1.86878e+07	1.22005e+07	1.74761e+07	1.65027e+07	7.92878e+06	1.51755e+07	2.0165e+07	3.29168e+07	9.86387e+06	1.25988e+07	20329078	1.68983e+07	2.78691e+07	1.56161e+07	1.94605e+07	1.71727e+07	1.94221e+07	1.93022e+07	1.71151e+07	2.61419e+07	1.80555e+07	8.92803e+06	1.74199e+07	1.91028e+07	1.69814e+07	1.78555e+07	1.63698e+07	1.23243e+07	1.95589e+07	1.66064e+07
O43464-3;O43464;O43464-2;O43464-4	Serine protease HTRA2, mitochondrial	HTRA2	5.204e+06	948530	5.3035e+06	3.25613e+06	5.25952e+06	1.57873e+06	6.03935e+06	2.89855e+06	0	5.0378e+06	696415	3.71222e+06	1.3305e+06	1.25693e+06	3.54094e+06	0	3.65201e+06	2.30678e+06	1.78461e+06	2.35941e+06	6.15229e+06	1.42897e+06	7.85189e+06	2.46551e+06	3.12868e+06	3.71407e+06	3.3522e+06	2.70641e+06	2.01746e+06	1.2083e+06	6.27593e+06	2.6217e+06	562297	4.11911e+06	1.11604e+06	5.95825e+06	2.75194e+06	2.7425e+06	5.54297e+06	4.7945e+06	0	2.44557e+06	0	1.75719e+06	4.88507e+06	456415	878498
O43488	Aflatoxin B1 aldehyde reductase member 2	AKR7A2	90258000	69346000	87455000	68357000	93441000	84671000	67362000	107210000	93540000	79934000	62117000	74297000	85338000	80811000	91148000	70933000	103620000	77409000	93018000	76747000	81501000	48937000	71707000	100680000	61756000	86142000	88908000	74099000	76045000	79837000	76672000	75680000	85884000	90478000	60980000	70296000	80507000	62177000	96867000	81978000	87582000	81661000	68161000	70272000	65988000	96298000	73302000
O43491;O43491-3;O43491-2	Band 4.1-like protein 2	EPB41L2	32421000	46202000	38766000	50633000	34786000	38175000	55484000	32888000	49005000	33183000	33468000	29158000	51148000	54891000	42307000	61958000	37466000	55866000	39656000	46587000	40094000	43262000	56226000	39943000	24619000	35662000	44383000	46118000	51440000	31489000	44899000	29888000	50651000	39344000	46846000	31451000	30426000	44764000	30289000	31205000	42005000	32210000	42139000	36579000	49962000	50925000	45992000
O43493;O43493-4;O43493-2;O43493-5;O43493-3	Trans-Golgi network integral membrane protein 2	TGOLN2	170731	657886	1.27636e+06	937584	0	1.13797e+06	564714	849004	0	1.01927e+06	2.93644e+06	786624	0	162170	104633	0	626305	877092	0	786126	1.97805e+06	584229	727571	199445	607320	0	1.52188e+06	685025	774195	2.54715e+06	1.45382e+06	683121	847753	231668	0	2.39191e+06	1.08572e+06	0	0	1.11387e+06	1.75898e+06	733727	2.27881e+06	131221	0	0	0
O43505	Beta-1,4-glucuronyltransferase 1	B4GAT1	2.2705e+06	1.39633e+06	2.29212e+06	2.86567e+06	3.70325e+06	4.41583e+06	1.00073e+06	5.70152e+06	2.46441e+06	5.68816e+06	2.2951e+06	7.71479e+06	2.74925e+06	1.76106e+06	1.75899e+06	620852	4.7726e+06	1.45938e+06	2.31003e+06	2.72725e+06	3.47699e+06	0	2.30351e+06	1.14777e+07	3.95919e+06	504149	3.65263e+06	2.28133e+06	5.40897e+06	3.88826e+06	3.47814e+06	0	3.53462e+06	1.1257e+06	1.23062e+06	2.84835e+06	8.83219e+06	4.22454e+06	9.19394e+06	5.95573e+06	6.62426e+06	2.02904e+06	0	0	0	2.37725e+06	0
O43516-2;O43516;O43516-3	WAS/WASL-interacting protein family member 1	WIPF1	1.26205e+06	869750	1.54807e+06	1.89904e+06	493877	1.32145e+06	516717	740202	1.03551e+06	0	2.05961e+06	1.20214e+06	1.36029e+06	2.67834e+06	920023	1.16231e+06	355117	2.35852e+06	1.15807e+06	1.39965e+06	908486	789425	1.82062e+06	738288	1.51786e+06	1.44038e+06	1.14757e+06	1.49581e+06	1.1679e+06	0	1.09291e+06	1.32087e+06	2.17921e+06	1.91191e+06	1.13109e+06	644125	322088	910977	1.51936e+06	1.55594e+06	1.12796e+06	580480	1.00098e+06	1.8591e+06	1.12916e+06	652519	2.46471e+06
O43520	Phospholipid-transporting ATPase IC	ATP8B1	767781	0	574882	373222	2.70063e+06	498633	417700	2.64503e+06	1.6496e+06	1.42564e+06	467135	2.24133e+06	813145	0	1.33113e+06	0	1.58552e+06	854042	903977	843359	1.73124e+06	0	277297	0	2.68673e+06	2.03889e+06	587236	1.6343e+06	2.29982e+06	0	1.36671e+06	2.01427e+06	664256	0	420747	832053	1.11949e+06	0	2.42778e+06	3.00835e+06	1.60077e+06	756761	0	0	901232	724920	0
O43581-2;O43581	Synaptotagmin-7	SYT7	3.28027e+06	1.79842e+06	2.97109e+06	7.41108e+06	7.68474e+06	5.75665e+06	551374	1.18926e+07	3.45606e+06	7.97113e+06	1.56197e+06	8.1251e+06	2.42028e+06	3.08683e+06	3.88111e+06	2.64296e+06	4.90441e+06	6.10128e+06	3.14413e+06	7.26534e+06	1.18141e+07	2.00244e+06	3.3737e+06	8.40152e+06	2.97909e+06	7.28436e+06	4.38532e+06	8.82171e+06	8.65322e+06	7.96694e+06	1.16288e+07	1.14158e+07	7.59595e+06	2.77071e+06	2.28708e+06	1.07717e+07	1.2854e+07	713050	9.58952e+06	1.12611e+07	5.12574e+06	3.2221e+06	3.53394e+06	0	4.9738e+06	6.73873e+06	3.02798e+06
O43583	Density-regulated protein	DENR	0	3.75005e+07	3.44205e+07	7.48032e+06	4.38938e+07	3.84084e+07	2.44398e+07	5.39703e+07	4.54578e+07	5.37555e+07	2.97463e+07	4.68628e+07	7.35859e+06	7.33762e+06	5.47605e+07	0	3.93392e+07	5.52599e+07	1.71795e+06	3.36771e+07	3.91604e+07	3.8547e+06	3.55351e+07	3.08868e+07	3.84441e+07	2.86488e+07	3.78733e+07	5.91746e+07	4.99486e+07	4.52231e+07	2.90269e+07	3.99742e+07	2.8957e+07	3.98101e+07	3.25482e+06	3.54327e+07	2.84003e+07	4.46801e+06	3.26967e+07	5.57911e+07	0	2.4044e+06	533898	3.73425e+07	7.76064e+07	0	3.48415e+07
O43592	Exportin-T	XPOT	1.23512e+06	843819	8.81556e+06	1.35618e+07	5.52662e+06	8.2382e+06	653193	4.86964e+06	0	7.57198e+06	819248	4.06596e+06	1.34804e+06	1.07465e+06	1.86397e+06	823242	7.63125e+06	1.78323e+06	1.50442e+06	5.93485e+06	2.44845e+06	589652	891964	0	6.8449e+06	0	2.82984e+06	1.3566e+06	6.93082e+06	8.8385e+06	5.87297e+06	2.16028e+06	4.3943e+06	613290	873453	5.29865e+06	1.21114e+06	3.88917e+06	9.14752e+06	3.97282e+06	5.66388e+06	3.05708e+06	3.22356e+06	429191	5.22352e+06	967793	485046
O43598;O43598-2	2-deoxynucleoside 5-phosphate N-hydrolase 1	DNPH1	50479000	39660000	35805000	43776000	35068000	47388000	38489000	38843000	50423000	52408000	38341000	39724000	46079000	49112000	66942000	48486000	56573000	45762000	41292000	38865000	61623000	43514000	55042000	79554000	37476000	48742000	44535000	58393000	30842000	41391000	48019000	67904000	45030000	41807000	42441000	53696000	80454000	40881000	85381000	50768000	39325000	37045000	25880000	33382000	24796000	47023000	32165000
O43615	Mitochondrial import inner membrane translocase subunit TIM44	TIMM44	3.44069e+06	2.99423e+06	4.67644e+06	5.72744e+06	4.15268e+06	4.52349e+06	8.84863e+06	4.36916e+06	3.61586e+06	5.23057e+06	1.66415e+06	1.63284e+06	3.77556e+06	3.45348e+06	7.11208e+06	2.10611e+06	9.3217e+06	5.54816e+06	2.75365e+06	3.96761e+06	688682	3.72876e+06	1.05927e+07	3.45717e+06	1.01182e+07	4.09528e+06	5.19146e+06	3.76041e+06	4.22362e+06	5.58254e+06	1.32104e+07	4.24077e+06	1.36809e+06	2.70391e+06	2.02698e+06	5.60673e+06	3.65793e+06	4.80026e+06	1.69552e+06	9.39707e+06	5.83633e+06	2.47663e+06	2.74122e+06	1.8726e+06	2.24128e+06	1.36054e+06	1.14748e+06
O43617-2;O43617	Trafficking protein particle complex subunit 3	TRAPPC3	2.41689e+07	2.4046e+07	2.6141e+07	2.58991e+06	3.68805e+07	2.88145e+07	2.09388e+07	4.93264e+07	3.23723e+07	2.83479e+07	2.77286e+07	31678466	3.13043e+07	2.67167e+07	3.52617e+07	2.66479e+07	1.00448e+07	3.43054e+07	3.02741e+07	2.9889e+07	4.46916e+07	2.21948e+07	3.0774e+07	4.73565e+07	1.66633e+07	3.36026e+07	3.55256e+07	2.79182e+07	3.88794e+07	3.8753e+07	3.64679e+07	2.80939e+07	1.89249e+07	2.21223e+07	1.47287e+07	3.44152e+07	6.60852e+06	2.92787e+07	3.37378e+07	4.53545e+07	2.08103e+07	2.71005e+07	2.38125e+07	2.79498e+07	3.91408e+07	1.94893e+07	2.14509e+07
O43633	Charged multivesicular body protein 2a	CHMP2A	3.77111e+06	1.35342e+07	2.84653e+06	8.49654e+06	1.50732e+07	5.81484e+06	1.77735e+07	1.99499e+07	0	1.3443e+07	2.44427e+07	2.03653e+07	737579	5.8759e+06	2.97483e+06	5.66749e+06	4.70025e+06	1.83757e+07	1.04639e+07	8.66952e+06	1.17459e+07	1.40041e+07	1.28347e+07	5.24975e+06	2.32217e+07	1.9866e+07	2.02534e+07	1.93273e+07	6.38374e+06	2.74205e+07	1.19282e+07	1.90194e+07	1.62667e+07	4.06792e+06	1.91192e+07	8.32053e+06	2.90538e+07	5.40545e+06	1.02228e+07	1.33278e+07	2.13458e+07	3.95423e+07	2.20874e+07	1.0693e+07	4.93585e+06	4.13127e+06	7.46081e+06
O43653	Prostate stem cell antigen	PSCA	5.82828e+06	2.62931e+07	0	1.8312e+07	4.21536e+07	3.81262e+08	0	0	2.22213e+08	0	6.10462e+07	0	3.21027e+08	0	2.45142e+08	0	4.60544e+07	8.46774e+07	1.47991e+08	5.74981e+07	2.34717e+07	1.31086e+07	1.6061e+07	9.29366e+06	0	0	0	2.66768e+06	3.45211e+08	0	0	4.87575e+06	2.49628e+07	2.31088e+07	2.13559e+07	2.93357e+07	0	5.32013e+07	0	0	1.52999e+07	1.06923e+08	0	3.76208e+07	4.4378e+07	3.27249e+07	0
O43657	Tetraspanin-6	TSPAN6	0	0	0	290003	0	0	2.10075e+06	0	595201	0	2.51777e+06	398738	0	0	0	0	0	2.08244e+06	95890.1	0	697753	0	0	213072	0	2.90692e+06	1.13555e+07	0	350232	0	0	2.37408e+06	0	0	1.53645e+06	0	6.46502e+06	0	0	0	0	0	0	0	0	0	293293
O43665-2;O43665;O43665-3	Regulator of G-protein signaling 10	RGS10	2.09172e+07	7.34225e+06	5.60981e+06	0	0	0	4.43359e+06	518266	8.7514e+06	2.38332e+06	7.60087e+06	0	2.4165e+07	2.02711e+07	5.53109e+07	1.36223e+07	1.96675e+06	1.29829e+06	1.69649e+07	0	0	1.16101e+07	1.25616e+07	1.24341e+06	1.31853e+07	2.12802e+07	1.51253e+07	0	2.37854e+06	1.91091e+07	4.3706e+06	1.15662e+07	1.22563e+07	1.00284e+07	5.36042e+06	1.56044e+06	803468	1.34547e+06	488825	5.67474e+06	0	0	5.98496e+06	3.70196e+06	0	1.07181e+07	3.0543e+06
O43670-2;O43670;O43670-4;O43670-3	BUB3-interacting and GLEBS motif-containing protein ZNF207	ZNF207	7.03503e+06	4.63029e+06	2.32713e+07	0	1.04538e+07	3.6645e+06	866292	5.87695e+06	1.73132e+07	8.59227e+06	1.53877e+07	2.41193e+06	5.52854e+06	6.27952e+06	1.1566e+07	2.99185e+06	9.89863e+06	5.41922e+06	3.56598e+06	0	0	4.96326e+06	6.74265e+06	1.58817e+07	2.35768e+07	1.18141e+06	1.51263e+07	9.36272e+06	0	0	3.89221e+06	6.18467e+06	1.40596e+07	1.66072e+07	7.91456e+06	1.58906e+07	5.65392e+06	1.27676e+07	1.75364e+06	2.53588e+06	3.31155e+06	6.5999e+06	2.00206e+07	2.22849e+06	3.8979e+06	0	1.25665e+06
O43674-2;O43674	NADH dehydrogenase [ubiquinone] 1 beta subcomplex subunit 5, mitochondrial	NDUFB5	1.00089e+08	3.20993e+06	1.78796e+07	1.03481e+08	1.48365e+07	1.21765e+07	109772066	109358000	4.72711e+06	8.28012e+07	6.6076e+07	1.03506e+08	2.13999e+06	7.77406e+07	6.1615e+07	9.70961e+07	8.4797e+07	1.10403e+08	8.06122e+07	7.73932e+06	119109699	1.94425e+08	7.21903e+07	2.18668e+07	8.44594e+07	3.59837e+06	2.44567e+07	9.22562e+07	1.07962e+08	1.44245e+07	9.89994e+07	8.94353e+07	7.90993e+06	8.30206e+07	9.85647e+07	1.10809e+07	1.02981e+07	1.07662e+07	1.6964e+08	1.17112e+08	1.45994e+07	1.42987e+07	5.33697e+06	1.1485e+08	5.90656e+07	2.57353e+08	5.10569e+07
O43676	NADH dehydrogenase [ubiquinone] 1 beta subcomplex subunit 3	NDUFB3	0	0	1.03115e+07	9.7046e+06	4.30795e+06	8.47698e+06	6.45011e+06	6.76504e+06	1.41786e+07	7.53891e+06	2.88989e+06	6.99255e+06	5.21104e+06	1.10326e+07	0	0	1.08298e+07	0	0	8.68914e+06	0	6.94571e+06	0	1.44508e+07	7.193e+06	2.82637e+06	8.68864e+06	9.76342e+06	0	7.58262e+06	1.02449e+07	1.55841e+07	7.8318e+06	1.48432e+07	1.41488e+07	8.56861e+06	1.53605e+07	9.2374e+06	5.77468e+06	7.52625e+06	8.77564e+06	1.05932e+07	5.44992e+06	0	5.48022e+06	0	6.17256e+06
O43678	NADH dehydrogenase [ubiquinone] 1 alpha subcomplex subunit 2	NDUFA2	13612000	10953000	19496000	13256000	16703000	14411000	9491100	19766000	19440000	12930000	18324000	19471000	19310000	13787000	23822000	15302000	14624000	17229000	14487000	19461000	20391000	14269000	13780000	22790000	28797000	21400000	18535000	18458000	13830000	13260000	13926000	14805000	19239000	17867000	18084000	25475000	31886000	19771000	16339000	16875000	16043000	16151000	17848000	11351000	15969000	12960000	15507000
O43681	ATPase ASNA1	ASNA1	2.62298e+07	8.10999e+06	4.05568e+07	3.26836e+07	3.38273e+07	4.14832e+07	2.67941e+07	3.49003e+07	2.49518e+07	3.73027e+07	2.28257e+07	3.2526e+07	2.83879e+07	1.61324e+07	2.65788e+07	2.51199e+07	3.15075e+07	2.26818e+07	3.14925e+07	3.28394e+07	3.36847e+07	2.38523e+07	1.65464e+07	3.20668e+07	3.30579e+07	1.97129e+07	2.04897e+07	2.28314e+07	3.83068e+07	3.62582e+07	4.24962e+07	2.62941e+07	3.33844e+07	2.90339e+07	1.95089e+07	3.96544e+07	3.33641e+07	3.41348e+07	2.89495e+07	4.04258e+07	2.71125e+07	3.31482e+07	3.3819e+07	1.40204e+07	3.98077e+07	1.85967e+07	9.08304e+06
O43684-2;O43684	Mitotic checkpoint protein BUB3	BUB3	1.38541e+07	8.13383e+06	3.1449e+07	8.00795e+06	1.43728e+07	2.49147e+07	8.45067e+06	1.40979e+07	6.74522e+06	2.40937e+07	9.38089e+06	1.33159e+07	1.07184e+07	1.29659e+07	1.22543e+07	6.27721e+06	1.97397e+07	7.73668e+06	1.0938e+07	1.09326e+07	6.83044e+06	3.86822e+06	9.27343e+06	1.80097e+07	2.94452e+07	5.7237e+06	1.8892e+07	7.31323e+06	9.87764e+06	1.40066e+07	2.31595e+07	9.367e+06	7.12205e+06	9.48774e+06	9.45097e+06	2.0036e+07	1.09955e+07	1.0403e+07	1.66962e+07	5.57845e+06	700023	2.11567e+06	3.95778e+06	1.46423e+07	3.34907e+06	9.32263e+06	9.68952e+06
O43692	Peptidase inhibitor 15	PI15	5.35702e+06	7.46579e+06	3.1103e+07	1.80041e+07	1.49972e+07	1.51408e+08	2.67719e+06	3.97083e+07	1.86946e+07	7.27387e+07	1.97646e+07	2.80552e+08	1.0302e+07	1.34184e+07	3.71599e+06	2.10863e+06	2.74139e+06	6.65673e+06	1.94742e+07	7.98082e+07	2.07432e+08	7.87603e+06	1.56121e+07	7.73783e+08	2.03444e+06	8.39772e+06	4.78952e+07	7.49505e+06	5.26786e+07	1.48253e+07	0	9.91063e+06	3.26396e+07	1.08489e+06	3.28058e+07	1.06422e+07	0	1.84921e+06	6.20052e+07	4.35471e+07	1.73686e+06	3.2291e+07	6.10699e+06	9.11601e+06	1.66178e+07	2.53583e+07	1.08265e+08
O43707;O43707-2	Alpha-actinin-4	ACTN4	461300000	589380000	487410000	537710000	506020000	460130000	456380000	489540000	518140000	418640000	401580000	509100000	536080000	629490000	425490000	528760000	540880000	602530000	644120000	667370000	453130000	463660000	443960000	527520000	411980000	495860000	513820000	556550000	665920000	546620000	457970000	518570000	522600000	555020000	611780000	556090000	579630000	517590000	460640000	662840000	467370000	591630000	771500000	658000000	614780000	588860000	504420000
O43708;O43708-3;O43708-2	Maleylacetoacetate isomerase	GSTZ1	23494000	15866000	15337000	11217000	24011000	16161000	22326000	20866000	19606000	28692000	15540000	21761000	37541000	17640000	31253000	17784000	12992000	14671000	23141000	20651000	25429000	17872000	18167000	42007000	12310000	17205000	29045000	12542000	11648000	24500000	23932000	35957000	35036000	20993000	11467000	24590000	35817000	17237000	37963000	19002000	9485900	17779000	9363300	9675600	10132000	16055000	13550000
O43719	HIV Tat-specific factor 1	HTATSF1	886035	293376	3.07102e+06	1.58907e+06	5.14342e+06	1.47294e+06	237904	1.64678e+06	259017	1.04007e+06	158085	1.75362e+06	0	0	293523	892844	3.19919e+06	273562	823534	2.48379e+06	1.07695e+06	0	5.84671e+06	240819	4.33316e+06	3.8533e+06	1.24477e+06	0	333895	428778	1.71261e+06	280639	372325	512684	4.93798e+06	1.58971e+06	1.36823e+06	2.09039e+06	1.90216e+06	1.80545e+06	4.10789e+06	2.26818e+06	725320	0	0	327525	0
O43747;O43747-2	AP-1 complex subunit gamma-1	AP1G1	20016000	11004000	28577000	30675000	22721000	23934000	11718000	26006000	20633000	28072000	11116000	22077000	14251000	12081000	25776000	12575000	27822000	22934000	17430000	26749000	26264000	10548000	28129000	28667000	18045000	16767000	14326000	24583000	24334000	46047000	21590000	33794000	14222000	22859000	16469000	25970000	25503000	13655000	31671000	23376000	30016000	17119000	6404600	9922400	10749000	14201000	11005000
O43752	Syntaxin-6	STX6	0	0	1.76857e+06	0	1.12819e+06	878421	0	1.9362e+06	0	2.93197e+06	0	1.49129e+06	0	0	0	0	3.67612e+06	0	0	0	2.19211e+06	0	2.27978e+06	2.31664e+06	6.90488e+06	2.1709e+06	2.79223e+06	2.29331e+06	2.54915e+06	0	2.77999e+06	0	0	0	0	0	0	0	3.32172e+06	3.27639e+06	0	0	424017	0	0	0	0
O43760;O43760-2	Synaptogyrin-2	SYNGR2	3.59495e+07	2.34832e+07	1.40735e+08	2.13261e+07	1.02429e+08	7.88151e+07	2.42245e+07	2.64744e+07	1.2178e+07	1.02475e+08	3.21372e+07	5.06512e+07	4.21864e+07	1.10836e+07	5.92282e+07	7.61248e+06	3.33163e+07	7.51891e+07	3.12429e+07	2.21796e+07	6.10091e+07	7.63401e+07	6.72434e+07	2.64524e+07	3.25334e+07	6.64335e+07	1.01084e+08	6.51879e+07	2.90774e+07	1.42917e+08	1.46691e+08	5.42096e+07	9.04173e+07	2.6865e+07	4.70752e+07	6.46395e+07	6.48567e+07	1.15943e+07	1.18968e+08	4.73001e+07	1.63444e+07	1.29639e+07	1.80121e+07	1.50744e+07	9.30027e+06	3.95978e+07	1.39425e+07
O43765	Small glutamine-rich tetratricopeptide repeat-containing protein alpha	SGTA	12615000	9580900	9186700	13067000	13463000	8921100	6693200	12567000	11451000	11450000	9600800	12381000	9822700	10929000	14996000	5410300	11719000	15184000	8315800	9824400	9517500	7983600	13731000	11044000	12551000	10395000	11282000	12804000	8904100	13297000	13848000	12247000	9421800	8391700	6742500	10581000	12624000	8229400	11782000	7821300	10681000	6977400	6361600	6983700	9031700	11031000	6235600
O43768-2;O43768;O43768-9;O43768-3;O43768-4;O43768-6;O43768-5;O43768-7;O43768-8	Alpha-endosulfine	ENSA	3.2397e+06	0	9.64616e+06	1.34881e+07	1.17444e+07	5.99793e+06	4.10279e+06	1.02804e+07	3.10148e+06	9.39306e+06	4.12096e+06	1.14633e+07	1.24428e+06	0	2.57734e+07	0	1.96933e+07	1.1296e+07	8.21805e+06	1.00554e+07	7.50654e+06	8.8397e+06	9.66519e+06	6.54712e+06	1.53896e+07	4.18221e+06	9.41721e+06	7.42692e+06	1.07186e+07	1.36439e+07	1.25036e+07	1.81146e+07	7.26614e+06	7.3882e+06	6.95106e+06	0	8.89701e+06	1.08303e+07	3.15429e+06	1.06645e+07	4.31679e+06	1.12559e+07	1.25624e+07	1.63686e+06	1.3069e+07	4.11495e+06	0
O43772	Mitochondrial carnitine/acylcarnitine carrier protein	SLC25A20	2.21142e+06	2.08102e+06	9.25539e+06	3.02342e+06	5.9231e+06	7.47737e+06	7.3848e+06	7.62754e+06	7.37113e+06	8.67111e+06	6.17466e+06	6.05437e+06	1.91397e+06	4.09263e+06	6.57443e+06	0	2.55408e+06	7.7271e+06	961376	5.5616e+06	1.16446e+07	3.06956e+06	3.23633e+06	8.07807e+06	7.28638e+06	1.23386e+06	8.92403e+06	1.13038e+07	6.10314e+06	1.13931e+07	8.24731e+06	1.44837e+07	693853	2.57896e+06	6.9575e+06	9.48611e+06	1.02534e+07	1.43772e+06	1.44041e+07	9.24068e+06	1.11579e+07	7.22444e+06	7.72495e+06	0	5.34266e+06	1.44712e+06	1.17131e+06
O43776	Asparagine--tRNA ligase, cytoplasmic	NARS	76439000	63645000	71940000	106940000	81285000	98634000	56498000	97791000	79713000	92845000	60536000	72551000	82296000	66530000	75954000	73931000	100750000	73328000	88086000	77013000	70668000	58158000	78490000	80378000	113390000	87520000	67670000	69729000	70232000	52776000	86618000	75788000	66301000	70623000	58122000	81162000	90155000	65600000	90268000	79326000	68082000	67163000	49848000	67655000	57337000	70180000	53554000
O43795-2;O43795	Unconventional myosin-Ib	MYO1B	19959000	12931000	26312000	24765000	23367000	29654000	13184000	54206000	15553000	32511000	8631800	26316000	21284000	10963000	23575000	20636000	33465000	18564000	24774000	26780000	31432000	9312300	24844000	39336000	21203000	14428000	18356000	15923000	34782000	34628000	33911000	20932000	20199000	18237000	12410000	28997000	16191000	17874000	29908000	32002000	16802000	12780000	15006000	9972700	9136700	12812000	12965000
O43809	Cleavage and polyadenylation specificity factor subunit 5	NUDT21	88428000	77481000	135400000	97261000	121630000	114840000	56250000	117020000	98250000	122380000	31307000	67493000	124210000	88238000	98236000	85208000	151080000	82484000	83727000	88051000	65113000	39162000	121840000	76826000	146690000	91021000	80816000	76895000	82211000	91066000	108670000	59200000	71716000	72159000	55702000	103110000	106480000	107460000	84126000	68707000	83821000	47729000	76870000	49891000	54157000	53668000	50600000
O43813	LanC-like protein 1	LANCL1	60572000	60742000	56104000	69474000	59479000	49369000	49815000	55978000	57052000	57918000	48521000	70573000	47679000	51117000	56678000	48260000	50686000	64203000	57815000	75545000	78794000	51238000	50292000	61068000	55728000	79644000	49768000	44909000	48287000	63110000	50593000	43231000	61605000	55681000	48540000	56722000	44911000	45710000	54840000	48875000	68923000	62974000	52637000	67529000	38785000	88722000	65271000
O43815-2;O43815	Striatin	STRN	933206	254047	2.21397e+06	1.12146e+06	1.72083e+06	2.46621e+06	1.3549e+06	3.55959e+06	1.0941e+06	3.09304e+06	153804	2.43042e+06	1.74472e+06	482826	2.3353e+06	370064	2.80169e+06	976835	811969	1.63002e+06	1.76231e+06	427379	1.43632e+06	2.7455e+06	4.68926e+06	1.8329e+06	1.18117e+06	1.07161e+06	1.18217e+06	1.96394e+06	3.0522e+06	826559	916757	1.34248e+06	842528	795106	1.69296e+06	2.71649e+06	2.07298e+06	1.8559e+06	1.98543e+06	2.01298e+06	1.00648e+06	569036	929441	862653	865408
O43818	U3 small nucleolar RNA-interacting protein 2	RRP9	4.00095e+06	5.46868e+06	1.25169e+07	9.46435e+06	1.08718e+06	921683	1.77587e+06	1.1715e+06	1.05836e+06	1.54715e+07	0	1.71926e+06	1.27545e+06	1.30175e+06	2.17192e+07	2.29268e+06	2.24991e+06	1.70562e+07	5.42365e+06	1.11179e+06	1.97137e+06	3.80062e+06	1.76421e+07	3.65002e+06	5.32266e+06	1.55124e+06	4.21661e+06	1.87798e+07	0	0	2.6188e+06	1.01985e+07	0	1.09267e+06	1.39702e+07	1.6021e+07	1.5574e+07	1.57578e+07	0	1.93837e+06	1.4161e+06	7.11831e+06	0	5.59204e+06	0	2.17871e+06	2.04728e+06
O43819	Protein SCO2 homolog, mitochondrial	SCO2	240841	802074	978354	0	942217	923082	0	1.04158e+06	0	1.78467e+06	1.38949e+06	2.20237e+06	338161	0	0	0	1.07462e+07	0	517635	1.78814e+06	1.42457e+06	952771	851934	0	3.57275e+06	1.14015e+06	1.03846e+06	2.33455e+06	1.10682e+06	377237	0	0	0	0	0	2.01529e+06	1.31893e+06	1.4167e+06	748328	2.19918e+06	0	0	0	0	394645	0	702702
O43823	A-kinase anchor protein 8	AKAP8	890786	1.81459e+06	6.35676e+06	4.58914e+06	5.38963e+06	4.94387e+06	292505	4.64171e+06	2.20578e+06	5.05139e+06	0	4.20993e+06	2.48024e+06	798020	2.56458e+06	3.86925e+06	5.20275e+06	2.7181e+06	1.25622e+06	5.72039e+06	2.17485e+06	137501	3.64341e+06	927897	8.56707e+06	3.25079e+06	736239	1.47463e+06	1.5393e+06	4.47321e+06	4.74447e+06	3.34617e+06	447754	484625	0	4.64438e+06	4.97979e+06	4.67887e+06	0	5.50475e+06	2.24571e+06	3.48772e+06	498801	762634	2.44597e+06	1.84687e+06	459488
O43837;O43837-2	Isocitrate dehydrogenase [NAD] subunit beta, mitochondrial	IDH3B	5.44603e+06	5.95531e+06	6.26212e+06	8.59259e+06	5.70658e+06	5.64799e+06	7.17924e+06	1.17261e+07	1.59606e+06	7.54933e+06	5.49557e+06	2.8053e+06	3.09973e+06	3.02028e+06	2.94731e+06	3.60584e+06	5.12042e+06	9.93807e+06	5.60033e+06	5.56611e+06	6.06214e+06	4.26174e+06	9.88501e+06	5.29667e+06	6.47116e+06	3.35135e+06	8.00476e+06	5.16064e+06	6.57533e+06	8.66204e+06	8.9424e+06	6.99892e+06	3.01083e+06	3.64845e+06	5.5741e+06	4.31332e+06	5.55511e+06	2.49509e+06	1.08076e+07	5.01297e+06	9.91384e+06	4.52482e+06	8.55195e+06	4.57622e+06	899195	3.18352e+06	6.38496e+06
O43847;O43847-2	Nardilysin	NRD1	1.05812e+06	517420	2.39103e+06	385092	2.76829e+06	2.54974e+06	135483	2.2677e+06	1.08018e+06	3.20879e+06	865294	1.31083e+06	1.14182e+06	1.33399e+06	3.35743e+06	963950	862252	1.2759e+06	1.53562e+06	1.4514e+06	981439	585346	1.28828e+06	1.59374e+06	1.07342e+06	2.97956e+06	1.89783e+06	817998	498319	1.69896e+06	3.3116e+06	590251	1.50692e+06	1.0726e+06	745840	2.06141e+06	2.50634e+06	505170	1.96981e+06	1.64116e+06	1.09485e+06	500212	357529	593558	365515	425163	409927
O43852;O43852-3;O43852-2;O43852-4;O43852-15;O43852-5;O43852-9;O43852-6;O43852-8	Calumenin	CALU	62159000	49612000	99288000	49435000	109410000	76753000	41273000	75564000	60190000	85567000	60599000	86736000	76530000	61027000	70363000	50246000	68940000	59565000	69580000	79571000	76248000	55770000	55011000	63146000	88217000	79580000	75474000	68537000	69378000	114080000	88536000	58509000	48410000	108250000	68090000	92286000	67922000	77214000	70894000	78538000	47445000	60419000	40703000	41870000	104500000	40653000	45864000
O43865;O43865-2;Q96HN2-4;Q96HN2-3	Putative adenosylhomocysteinase 2;Putative adenosylhomocysteinase 3	AHCYL1;AHCYL2	23315000	27610000	36644000	28643000	31784000	33034000	25619000	44293000	26730000	30829000	24513000	38330000	34639000	23702000	30135000	25753000	31507000	31602000	32144000	29161000	38907000	22844000	28604000	36788000	29012000	24087000	27100000	30457000	34074000	36710000	41359000	35658000	21895000	28608000	25983000	26951000	31497000	27441000	54121000	37855000	33088000	24984000	23268000	18091000	26675000	22216000	28089000
O43866	CD5 antigen-like	CD5L	0	4.65558e+06	1.33389e+06	1.31258e+07	4.07623e+06	1.11216e+07	2.1642e+06	1.20544e+07	6.30583e+06	4.82939e+06	1.09502e+07	1.1405e+06	9.36274e+06	9.43669e+06	3.7172e+06	4.45372e+06	7.21025e+06	3.58658e+06	4.99241e+06	5.25012e+06	1.30245e+06	7.06077e+06	5.85227e+06	3.46662e+06	7.24146e+06	5.36788e+06	1.18672e+06	1.71845e+06	2.40487e+07	1.03753e+07	3.07632e+06	2.88046e+06	7.16051e+06	6.07345e+06	4.27153e+06	3.65708e+06	3.23761e+06	1.84013e+07	4.01929e+06	2.19187e+06	0	0	3.97669e+06	8.45351e+06	10025995	6.06656e+06	1.63639e+06
O43920	NADH dehydrogenase [ubiquinone] iron-sulfur protein 5	NDUFS5	2.91792e+07	1.72374e+07	5.41646e+07	3.74419e+07	2.91454e+07	3.6118e+07	1.36483e+07	3.20129e+07	8.75717e+06	2.03222e+07	1.36101e+07	2.98668e+07	2.63451e+07	1.26739e+07	1.95082e+07	1.07792e+07	3.07445e+07	2.135e+07	16228064	2.55738e+07	2.74338e+07	5.89005e+06	1.58833e+07	1.50114e+07	4.53849e+07	1.32882e+07	2.60575e+07	1.93426e+07	4.14682e+07	2.39021e+07	4.07005e+07	2.27788e+07	1.87947e+07	3.02834e+07	1.10413e+07	2.93413e+07	3.1056e+07	1.46616e+07	6.26516e+07	4.02327e+07	3.22228e+07	2.13777e+07	1.02955e+07	9.36775e+06	1.4439e+07	9.19248e+06	2.08693e+07
O43927	C-X-C motif chemokine 13	CXCL13	4.72627e+07	0	2.48812e+07	0	3.75358e+07	3.11849e+07	2.78646e+07	2.56125e+07	2.07137e+07	23094708	4.17082e+07	5.34974e+07	2.4028e+07	3.57683e+07	3.82674e+06	2.94133e+07	7.83208e+06	6.30714e+06	3.56598e+07	4.32469e+07	0	4.08702e+07	8.8635e+06	3.12091e+07	1.56356e+07	7.96236e+06	0	4.6103e+06	4.7585e+07	36542332	1.13991e+07	0	4.84166e+07	1.59818e+07	2.00952e+06	1.38314e+07	5.25869e+07	1.45874e+07	2.52343e+06	2.65323e+07	0	4.10409e+07	3.23945e+07	5.85562e+07	1.18924e+08	0	5.75189e+06
O60216	Double-strand-break repair protein rad21 homolog	RAD21	1.48686e+06	987397	9.95511e+06	4.58055e+06	5.23554e+06	5.17341e+06	1.78898e+06	4.56253e+06	3.10128e+06	7.35905e+06	540636	4.74109e+06	1.53869e+06	904064	4.86753e+06	1.71387e+06	7.74476e+06	4.22908e+06	2.68387e+06	4.29553e+06	2.45123e+06	466599	4.87457e+06	2.89279e+06	7.31437e+06	5.3741e+06	3.78137e+06	2.33622e+06	6.23394e+06	4.8797e+06	6.7838e+06	2.27931e+06	3.67774e+06	4.06934e+06	0	6.32295e+06	3.6608e+06	4.98303e+06	4.03564e+06	5.08601e+06	3.35594e+06	3.758e+06	1.06157e+06	987714	4.0388e+06	0	969090
O60220	Mitochondrial import inner membrane translocase subunit Tim8 A	TIMM8A	0	0	1.81326e+07	2.06654e+07	4.79703e+06	7.45064e+06	1.46379e+07	7.13056e+06	7.19422e+07	1.09976e+07	2.49399e+06	2.11538e+07	0	0	4.46883e+07	0	8.33292e+06	1.51837e+07	0	0	9.02031e+06	2.66531e+06	7.75399e+07	2.90958e+07	1.6762e+07	0	5.32832e+07	7.52389e+07	1.79469e+07	8.03473e+06	1.23669e+07	5.08884e+07	6.20761e+07	2.36955e+07	1.70129e+07	8.67766e+06	1.11458e+07	0	2.4507e+07	1.72793e+07	9.046e+06	0	7.7373e+06	7.50018e+06	6.65461e+06	0	0
O60231	Putative pre-mRNA-splicing factor ATP-dependent RNA helicase DHX16	DHX16	0	0	860919	0	750929	0	0	540906	0	530940	0	408776	0	0	0	389707	638716	144282	0	509902	0	0	633746	0	653443	254757	478551	0	442390	0	995910	0	0	0	0	747619	302902	0	404729	779846	0	0	0	0	0	0	0
O60234	Glia maturation factor gamma	GMFG	0	0	0	0	2.56174e+06	2.09657e+06	2.53693e+06	4.33635e+06	2.69882e+06	3.08466e+06	0	1.66572e+06	3.61374e+06	0	382674	2.95751e+06	3.60294e+06	8.52838e+06	3.81798e+06	4.77905e+06	0	1.72206e+06	2.27205e+06	4.30396e+06	3.87663e+06	0	3.40357e+06	6.54053e+06	0	1.32678e+06	0	2.62327e+06	7.89679e+06	3.87966e+06	5.44752e+06	7.93901e+06	0	0	1.38416e+06	4.53611e+06	0	2.1966e+06	7.98339e+06	0	3.18891e+06	0	0
O60237;O60237-4;O60237-3	Protein phosphatase 1 regulatory subunit 12B	PPP1R12B	25575000	25312000	21475000	26196000	19802000	16268000	18641000	14863000	23597000	16724000	29382000	18297000	12577000	26560000	16893000	17634000	12189000	26942000	24667000	20510000	16639000	33075000	14568000	12528000	11945000	19665000	10477000	19900000	24586000	19996000	12296000	22648000	18500000	24439000	31947000	16635000	9554000	17515000	6095500	17758000	22435000	37288000	28831000	29083000	43158000	21733000	18784000
O60256;O60256-4;O60256-2;O60256-3	Phosphoribosyl pyrophosphate synthase-associated protein 2	PRPSAP2	6.92396e+06	4.3425e+06	7.90967e+06	5.44787e+06	1.34243e+07	5.41795e+06	5.15122e+06	6.34024e+06	1.22944e+07	7.74641e+06	4.88263e+06	8.00183e+06	6.3103e+06	5.07227e+06	7.85928e+06	4.93798e+06	9.69156e+06	7.37519e+06	6.02239e+06	6.04274e+06	2.92256e+07	4.7906e+06	7.41498e+06	1.37107e+07	9.10827e+06	7.08879e+06	1.26059e+07	6.0756e+06	9.54467e+06	9.15502e+06	1.34489e+07	6.93012e+06	6.53181e+06	8.52952e+06	3.31565e+06	5.90359e+06	9.16024e+06	4.14894e+06	8.76867e+06	1.70867e+07	6.72754e+06	1.61006e+06	6.79255e+06	2.08213e+06	6.39121e+06	3.39398e+06	4.1825e+06
O60262	Guanine nucleotide-binding protein G(I)/G(S)/G(O) subunit gamma-7	GNG7	0	0	3.64496e+06	1.19419e+07	8.69757e+06	2.25283e+06	2.97607e+07	1.4017e+07	3.76546e+07	1.12044e+07	1.96248e+07	2.4018e+07	2.67925e+06	7.36088e+06	4.75409e+06	0	0	3.9953e+07	0	5.74531e+06	1.57894e+07	2.64312e+07	2.65947e+07	1.36634e+07	6.82091e+06	0	1.97098e+07	2.57335e+07	39299993	2.79912e+07	1.05901e+07	3.3279e+07	2.81806e+07	1.10541e+07	2.04782e+07	0	1.38284e+07	0	6.2584e+06	5.28606e+07	2.11652e+07	3.01801e+07	1.00431e+08	7.09089e+06	0	0	4.63494e+06
O60264	SWI/SNF-related matrix-associated actin-dependent regulator of chromatin subfamily A member 5	SMARCA5	4.2328e+06	3.85441e+06	1.32879e+07	3.00676e+06	6.74789e+06	7.2713e+06	3.34287e+06	6.59092e+06	1.9908e+06	7.47956e+06	1.85741e+06	3.26184e+06	3.53544e+06	4.58606e+06	4.99734e+06	3.82213e+06	8.38073e+06	5.42484e+06	4.34289e+06	4.4575e+06	4.71976e+06	1.35953e+06	8.55242e+06	3.77516e+06	1.02194e+07	5.11481e+06	3.54084e+06	3.93638e+06	3.49553e+06	7.0859e+06	4.39453e+06	1.49918e+06	1.6341e+06	4.88326e+06	2.54804e+06	5.64064e+06	1.82e+06	4.56685e+06	6.3283e+06	4.08008e+06	4.41796e+06	2.94249e+06	1.15372e+06	4.14353e+06	3.53657e+06	2.18274e+06	1.26397e+06
O60271-4;O60271;O60271-2;O60271-5;O60271-3;O60271-9	C-Jun-amino-terminal kinase-interacting protein 4	SPAG9	9312800	8000100	7141300	5390400	7498500	9139900	6618100	9907500	7825000	10179000	7589800	7578900	8198800	6684600	8284400	9707400	6830100	12063000	11396000	9376000	8575800	8127100	7539000	9325700	12423000	10141000	9671600	8292100	6567400	6948500	9985600	8925600	6706300	7703200	6410000	5516900	9143200	8000800	14521000	12355000	10492000	9461300	7298500	10932000	7395300	6672700	8097200
O60282;O60282-2	Kinesin heavy chain isoform 5C	KIF5C	2.01336e+06	980769	4.6284e+06	2.16845e+06	2.22017e+06	3.56234e+06	307793	4.6579e+06	2.06733e+06	4.31902e+06	420844	2.83457e+06	2.59999e+06	553433	4.86592e+06	1.12248e+06	3.32352e+06	1.76639e+06	1.47545e+06	1.46688e+06	7.18398e+06	455240	2.28059e+06	1.31637e+06	3.71505e+06	1.63527e+06	6.0946e+06	4.42138e+06	2.85266e+06	2.50652e+06	5.77093e+06	2.49825e+06	531458	571343	1.45196e+06	2.39905e+06	3.05594e+06	1.01076e+06	708714	2.5622e+06	1.9945e+06	2.00685e+06	170593	709178	553267	283692	235909
O60287	Nucleolar pre-ribosomal-associated protein 1	URB1	73662.2	0	0	0	462466	479325	196197	416048	575222	692637	1.19132e+06	0	1.0318e+06	345564	347086	233325	796847	368048	0	412030	0	115908	1.26904e+06	327912	1.7538e+06	360695	352944	349137	272077	493528	409475	91696.1	0	0	122505	675128	480727	563261	0	287587	0	0	0	0	0	0	0
O60306	Intron-binding protein aquarius	AQR	443920	0	1.65034e+06	819407	627330	1.82521e+06	224861	1.81757e+06	642120	1.13335e+06	106925	527974	1.1035e+06	389839	2.40228e+06	316330	1.31779e+06	1.19751e+06	0	1.05501e+06	426438	468024	2.51329e+06	458069	2.5943e+06	1.17284e+06	2.92858e+06	833742	0	1.43846e+06	1.11276e+06	898621	348326	479738	475277	1.07862e+06	608574	624959	1.3935e+06	342402	773769	761484	9.43695e+06	316177	0	0	1.32324e+06
O60313;O60313-2	Dynamin-like 120 kDa protein, mitochondrial;Dynamin-like 120 kDa protein, form S1	OPA1	33845000	23661000	26491000	21795000	27854000	25748000	27652000	27712000	19076000	23262000	18916000	26790000	20969000	32363000	26159000	25136000	31037000	31600000	29060000	28136000	22984000	21767000	29434000	23966000	26677000	15238000	29731000	22181000	25403000	24241000	27409000	26981000	25304000	24494000	27556000	21503000	20908000	20349000	14713000	22966000	29414000	22141000	31991000	18346000	22190000	34891000	26786000
O60331-4;O60331;O60331-2;O60331-3	Phosphatidylinositol 4-phosphate 5-kinase type-1 gamma	PIP5K1C	0	0	572195	1.03483e+06	0	474080	0	0	485825	568658	923749	610588	0	0	0	687672	0	633288	0	672747	0	846793	769717	0	0	0	0	0	1.07211e+06	940301	0	589052	0	0	1.80499e+06	511392	730357	0	837497	402876	607748	1.76958e+06	407931	695703	377848	2.63625e+06	0
O60341;O60341-2	Lysine-specific histone demethylase 1A	KDM1A	3.57181e+06	2.29814e+06	7.48979e+06	3.66975e+06	5.46845e+06	4.40085e+06	3.05715e+06	5.78508e+06	722441	7.97249e+06	465881	742158	2.64575e+06	2.00474e+06	6.38341e+06	1.41426e+06	7.40962e+06	1.97773e+06	0	4.66374e+06	1.68112e+06	1.66476e+06	4.58098e+06	4.58489e+06	9.77695e+06	7.07416e+06	3.90477e+06	3.46602e+06	1.9841e+06	4.04054e+06	6.67545e+06	0	5.47036e+06	3.19121e+06	2.40638e+06	4.64774e+06	8.3162e+06	4.47356e+06	8.93987e+06	4.08952e+06	2.71943e+06	2.81805e+06	2.43894e+06	1.26732e+06	581839	1.20704e+06	1.59709e+06
O60343-2;O60343-3;O60343	TBC1 domain family member 4	TBC1D4	1.6362e+06	518088	7.01781e+06	1.01869e+06	8.25621e+06	6.23897e+06	180752	5.45653e+06	2.85457e+06	9.77159e+06	1.53141e+06	6.1684e+06	2.28892e+06	2.51531e+06	7.09087e+06	811434	4.81563e+06	1.96925e+06	3.59649e+06	3.1628e+06	2.91848e+07	570343	6.23278e+06	1.14756e+07	2.47434e+06	2.83679e+06	6.94945e+06	4.11458e+06	2.0475e+06	3.65498e+06	1.21037e+07	5.16434e+06	3.84909e+06	2.91745e+06	2.32182e+06	4.03972e+06	1.3492e+07	2.08245e+06	7.91569e+06	5.47382e+06	2.331e+06	706349	1.96727e+06	506221	2.37643e+06	680907	2.17435e+06
O60437	Periplakin	PPL	65791000	45827000	64250000	60073000	81080000	65558000	33415000	124790000	83227000	88033000	64041000	102620000	91394000	57746000	78924000	38882000	46152000	68985000	78058000	69944000	123010000	55102000	91736000	76056000	45665000	64250000	118350000	78732000	86189000	90276000	117500000	99239000	81483000	58474000	53110000	85005000	144160000	64193000	84726000	91086000	91775000	47777000	66667000	60635000	72501000	55959000	62505000
O60443-3;O60443	Non-syndromic hearing impairment protein 5	DFNA5	544294	621403	2.59395e+06	1.80824e+06	1.05342e+06	2.76305e+06	0	806415	576241	966852	0	540676	0	552080	1.23359e+06	959607	0	2.70427e+06	846067	4.25338e+06	0	3.39417e+06	4.85341e+06	471119	1.01208e+06	0	0	2.05144e+06	1.42741e+06	0	1.43858e+06	965459	1.33289e+06	2.01481e+06	2.31284e+06	0	0	898665	684810	1.41933e+06	1.1582e+06	1.53766e+06	0	0	847716	910836	1.00138e+06
O60493;O60493-2;O60493-4;O60493-3	Sorting nexin-3	SNX3	31693000	34382000	34860000	39475000	39432000	37385000	30939000	44353000	45515000	36600000	38904000	37675000	35588000	32832000	51060000	33400000	28578000	41918000	32930000	38269000	44902000	29111000	39327000	39341000	60683000	34138000	36275000	42113000	40195000	34165000	31460000	25161000	34107000	38700000	36453000	39833000	26444000	39126000	39162000	38138000	38279000	38305000	35517000	32745000	47615000	31710000	37144000
O60502;O60502-2;O60502-4	Protein O-GlcNAcase	MGEA5	9030500	8552600	8846600	7870000	10201000	9690600	8488400	12783000	17729000	8362400	11834000	12780000	12985000	9220400	11306000	7134900	8794800	10439000	13366000	14637000	11243000	9646100	8366000	12953000	13653000	12338000	8584000	10001000	10910000	12699000	9995800	10643000	9283000	9859700	11156000	11952000	10313000	8045700	10972000	10902000	5006600	7667400	10908000	6396700	8822500	8402600	6848500
O60504	Vinexin	SORBS3	26418000	31587000	19513000	27452000	19671000	20630000	25502000	18237000	21488000	16311000	20013000	16701000	28431000	35983000	25788000	28419000	18488000	27265000	20802000	21681000	24504000	23671000	26618000	21632000	20171000	21346000	28575000	32918000	12829000	17863000	21944000	19318000	19024000	39208000	45601000	22526000	18162000	24945000	28026000	27979000	26763000	19024000	38218000	38111000	27029000	25186000	34563000
O60506;O60506-2	Heterogeneous nuclear ribonucleoprotein Q	SYNCRIP	73293000	61880000	92192000	51753000	84282000	70768000	60105000	76818000	49403000	72783000	42848000	69808000	70421000	63390000	49119000	44139000	100220000	62891000	60798000	67507000	62115000	45263000	85441000	54878000	99875000	51012000	50499000	50513000	60811000	39354000	51080000	50036000	42030000	44365000	49652000	55769000	51144000	64337000	52511000	42700000	49710000	43896000	35019000	44749000	61184000	45137000	49525000
O60512	Beta-1,4-galactosyltransferase 3;N-acetyllactosamine synthase;Beta-N-acetylglucosaminylglycopeptide beta-1,4-galactosyltransferase;Beta-N-acetylglucosaminyl-glycolipid beta-1,4-galactosyltransferase	B4GALT3	506440	0	870993	0	0	2.39056e+06	0	0	0	2.34798e+06	1.07778e+06	2.42492e+06	858497	0	3.78445e+06	0	658800	1.22329e+06	0	0	2.24998e+06	0	1.58711e+06	2.83904e+06	1.71838e+06	1.22471e+06	1.80453e+06	1.00815e+06	0	710709	914493	841289	0	761386	709509	748629	3.90416e+06	0	2.62077e+06	0	0	0	0	0	0	0	0
O60524-4;O60524-5;O60524-3;O60524	Nuclear export mediator factor NEMF	NEMF	489317	878849	954012	532553	1.01261e+06	707648	0	931033	362605	942454	0	348857	855335	701624	0	1.04777e+06	1.31224e+06	778021	672633	640008	597014	0	0	1.18063e+06	882438	675349	1.63993e+06	0	694195	763945	719730	0	278860	447127	0	908356	781772	581850	721248	721544	605715	0	0	0	422128	215515	0
O60547;O60547-2	GDP-mannose 4,6 dehydratase	GMDS	5.60569e+06	1.62784e+07	2.32753e+07	2.9776e+07	6.67619e+07	3.59781e+07	2.3245e+06	3.20326e+07	2.26424e+07	4.25672e+07	2.2033e+07	4.40408e+07	1.14047e+07	4.40228e+07	3.64229e+07	1.30143e+07	3.69317e+07	2.39534e+07	3.03189e+07	4.31117e+07	50193236	5.62584e+06	2.92851e+07	6.33516e+07	2.86572e+07	1.84703e+07	4.28226e+07	2.6674e+07	3.26053e+07	3.86583e+07	2.10327e+07	4.36893e+07	2.40005e+07	2.76671e+07	2.58667e+07	5.50104e+07	3.39862e+07	2.90457e+07	8.65065e+07	6.0042e+07	1.05997e+07	7.76267e+06	306925	5.87161e+06	1.12244e+07	7.08171e+06	1.38927e+07
O60565-2;O60565	Gremlin-1	GREM1	0	5.7649e+06	4.72528e+06	1.21509e+07	7.42121e+06	0	7.80225e+06	0	5.28995e+06	4.79563e+06	0	0	0	1.29749e+07	0	5.19629e+06	5.13372e+06	5.65671e+06	0	6.93609e+06	0	6.7829e+06	2.50502e+06	2.10143e+06	1.07164e+07	0	0	5.92847e+06	1.46261e+06	4.27033e+06	5.69723e+06	2.12388e+06	2.25442e+06	8.04339e+06	0	0	0	1.17417e+07	2.71323e+06	3.80393e+06	4.01115e+06	5.19368e+06	2.10087e+06	9.38522e+06	0	1.28517e+06	7.40727e+06
O60568	Procollagen-lysine,2-oxoglutarate 5-dioxygenase 3	PLOD3	814537	1.0165e+06	2.91043e+06	828622	1.32617e+06	1.62389e+06	311541	2.97774e+06	490383	1.59971e+06	0	1.04285e+06	1.15444e+06	1.46031e+06	1.75993e+06	1.6414e+06	1.25001e+06	885812	1.15781e+06	968084	492973	329101	2.65744e+06	860676	1.47661e+06	627626	956763	881405	601874	1.36275e+06	826836	0	0	788349	495069	458747	0	667652	841970	1.95577e+06	628427	499279	290587	444384	2.19836e+06	423242	0
O60573;O60573-2	Eukaryotic translation initiation factor 4E type 2	EIF4E2	3.08158e+06	3.58377e+06	5.17447e+06	4.08545e+06	7.89628e+06	6.00543e+06	4.07181e+06	5.27169e+06	0	5.88479e+06	1.11282e+06	4.50468e+06	5.98022e+06	4.79021e+06	6.4461e+06	1.24202e+06	5.83934e+06	1.29025e+06	4.41352e+06	1.64351e+06	1.8179e+06	2.27973e+06	4.03653e+06	7.27076e+06	7.44538e+06	1.01264e+07	4.16215e+06	6.13411e+06	0	8.45767e+06	5.30575e+06	722271	2.88207e+06	0	365879	5.89265e+06	9.62891e+06	3.49173e+06	7.45979e+06	3.47249e+06	0	3.73584e+06	0	737550	3.45482e+06	2.83885e+06	2.0658e+06
O60610-2;O60610-3;O60610	Protein diaphanous homolog 1	DIAPH1	722877	1.28842e+06	2.60962e+06	1.3644e+06	269517	2.04274e+06	564714	2.11211e+06	800627	1.1898e+06	0	2.22879e+06	1.0271e+06	351046	922775	930625	2.43516e+06	1.5734e+06	2.06896e+06	2.91759e+06	149966	105496	1.12798e+06	2.74865e+06	1.0654e+06	1.38593e+06	2.56414e+06	1.14649e+06	1.74446e+06	2.60771e+06	4.36907e+06	1.75794e+06	338225	1.69683e+06	1.04594e+06	3.31005e+06	2.96654e+06	1.72446e+06	4.47595e+06	1.74044e+06	691424	0	0	0	0	138813	1.5773e+06
O60613;O60613-2	15 kDa selenoprotein	2022-09-15	1.09402e+07	28529441	3.73492e+07	2.87114e+07	3.49242e+07	2.20712e+07	2.88498e+06	2.12963e+07	3.90103e+07	2.83615e+07	5.01882e+06	4.3726e+07	5.55924e+07	2.34344e+07	2.86878e+06	3.21071e+07	1.93644e+07	2.25477e+07	1.47991e+07	2.33102e+07	1.87269e+07	6.92323e+06	28118897	2.12652e+07	4.03116e+07	2.44045e+07	8.92691e+06	8.53498e+06	2.94085e+07	2.84274e+07	3.05584e+07	1.59023e+07	3.07265e+07	2.24924e+07	5.49039e+06	4.87368e+07	4.61697e+07	3.23605e+07	2.92408e+07	5.10488e+07	1.97653e+07	1.5458e+07	3.37005e+07	2.02506e+07	2.68818e+07	7.22636e+06	3.19766e+06
O60635	Tetraspanin-1	TSPAN1	7.52633e+06	7.88789e+06	3.49313e+07	1.05365e+08	5.46584e+07	8.45575e+07	0	1.57952e+08	3.40222e+07	5.41837e+07	5.70094e+07	1.45869e+08	6.57069e+07	1.4325e+07	6.20943e+07	9.69145e+06	7.5616e+07	5.05951e+07	2.82129e+07	7.38383e+07	321618817	8.06001e+06	5.6151e+07	3.63648e+08	2.95487e+07	3.65706e+07	8.23871e+07	5.1311e+07	2.70649e+07	1.31161e+08	5.53911e+07	1.14525e+08	9.25446e+07	0	3.58423e+07	7.92555e+07	1.56762e+08	4.14096e+06	7.60392e+07	1.06127e+08	2.41987e+07	1.32972e+07	3.17717e+06	0	2.35542e+06	6.87686e+06	7.91325e+07
O60645-2;O60645-3;O60645	Exocyst complex component 3	EXOC3	1.57527e+06	1.85375e+06	5.36782e+06	5.16857e+06	2.21022e+06	4.01394e+06	617682	5.38872e+06	1.75301e+06	3.56716e+06	1.05017e+06	3.68669e+06	690814	1.54132e+06	4.6906e+06	664282	3.37279e+06	887769	1.83448e+06	3.13841e+06	2.73114e+06	494842	3.16473e+06	5.41541e+06	3.85052e+06	1.67494e+06	1.05366e+06	2.73762e+06	3.15225e+06	4.96195e+06	4.72131e+06	4.20566e+06	1.16621e+06	607345	1.24957e+06	1.61482e+06	2.92263e+06	1.27666e+06	3.68592e+06	3.36896e+06	2.98908e+06	2.55243e+06	1.21535e+06	1.06024e+06	3.54996e+06	546255	669615
O60662;O60662-2	Kelch-like protein 41	KLHL41	0	0	0	0	0	0	3.01689e+07	1.62943e+06	0	0	0	1.24145e+06	0	0	0	7.70473e+06	0	0	0	0	0	0	0	1.28572e+07	0	0	0	0	0	0	0	422507	0	1.09076e+06	0	0	1.19895e+06	0	0	0	0	0	0	0	0	0	9.03503e+07
O60664;O60664-4;O60664-3;O60664-2	Perilipin-3	PLIN3	102200000	91059000	82135000	68415000	112610000	88169000	80162000	123220000	100630000	96862000	106520000	90756000	122790000	123470000	130800000	92745000	77420000	85502000	113330000	122980000	98774000	88725000	84549000	112230000	94065000	119110000	103890000	95203000	66414000	80731000	108470000	113800000	94553000	103550000	111920000	122760000	142010000	92743000	77995000	97894000	82654000	87773000	77148000	71271000	106410000	83377000	96962000
O60684	Importin subunit alpha-7	KPNA6	13816000	15955000	22862000	20117000	18687000	24153000	9494000	19758000	20840000	21101000	8886800	13623000	19395000	15123000	15043000	16886000	25758000	18822000	20237000	21423000	10072000	10869000	28643000	16927000	23356000	5849500	14745000	14199000	17471000	16561000	25425000	18288000	9144200	13868000	8279200	18120000	12526000	15778000	23629000	17928000	13014000	12089000	8654000	11611000	10727000	13985000	10271000
O60701;O60701-3;O60701-2	UDP-glucose 6-dehydrogenase	UGDH	189220000	170780000	419170000	295110000	291130000	269720000	182700000	368670000	215750000	300710000	215520000	241130000	226140000	155550000	662600000	270790000	535290000	223900000	151990000	226260000	192360000	158360000	446250000	218250000	427590000	294430000	160860000	358650000	201000000	394530000	318620000	130790000	124900000	243010000	267130000	268190000	107290000	249570000	243460000	262840000	173340000	134380000	115150000	78155000	92686000	94698000	123130000
O60711;O60711-2	Leupaxin	LPXN	0	0	3.3584e+06	0	9.40341e+06	1.07412e+06	0	917383	2.39942e+06	7.63881e+06	0	1.64237e+06	1.07291e+06	3.19215e+06	930011	238335	2.04482e+06	1.20187e+06	96720.1	2419243	935086	0	8.84085e+06	811198	1.18133e+06	1.69602e+06	0	1.12365e+06	0	0	2.21047e+06	0	622562	2.50739e+06	0	1.90571e+06	1.29949e+06	2.39787e+06	0	1.41126e+06	0	0	0	176021	0	0	0
O60716-13;O60716-11;O60716-10;O60716-9;O60716-5;O60716-3;O60716-2;O60716;O60716-21;O60716-19;O60716-18;O60716-17;O60716-16;O60716-15;O60716-14;O60716-12;O60716-8;O60716-7;O60716-6;O60716-4;O60716-24;O60716-23;O60716-22;O60716-20;O60716-29;O60716-27;O60716-26;O60716-25;O60716-32;O60716-31;O60716-30;O60716-28	Catenin delta-1	CTNND1	176080000	121570000	239120000	119570000	219140000	204530000	95356000	211040000	204410000	224780000	137050000	178670000	175180000	135750000	239860000	122330000	222760000	160350000	150110000	156060000	190350000	128050000	148200000	182930000	199060000	260780000	201560000	193840000	117900000	177260000	196020000	214280000	146450000	180480000	176450000	215130000	285010000	166470000	217750000	152920000	160740000	155260000	149430000	134690000	105010000	128990000	97008000
O60749;O60749-2	Sorting nexin-2	SNX2	23098000	23124000	29467000	31009000	24623000	32043000	23347000	36650000	28792000	33805000	22004000	31377000	27051000	24995000	34053000	24686000	19823000	29377000	26089000	24874000	28559000	18721000	28227000	23109000	31671000	24634000	27568000	32484000	22124000	31665000	22168000	23095000	21538000	27137000	25407000	29361000	22883000	28434000	31967000	25527000	25220000	27646000	22901000	28416000	27032000	19837000	28322000
O60762	Dolichol-phosphate mannosyltransferase subunit 1	DPM1	2.18628e+07	6.11956e+06	1.47441e+07	1.622e+07	9.23698e+06	1.21929e+07	3.83897e+06	1.72677e+07	2.72247e+07	6.81537e+06	4.2413e+06	1.50289e+07	1.01961e+07	3.82752e+06	8.96437e+06	2.02651e+07	2.04436e+07	1.13704e+07	2.52299e+07	5.51653e+06	9.37126e+06	2.31837e+06	1.06483e+07	2.7645e+07	1.55091e+07	1.02225e+07	1.27703e+07	6.96157e+06	1.32426e+07	1.14375e+07	1.05344e+07	8.15527e+06	1.56417e+07	3.93498e+07	3.94076e+06	1.29329e+07	1.258e+07	1.18347e+07	6.82743e+06	1.32604e+07	6.48079e+06	4.16824e+06	1.07715e+07	4.70386e+06	9.20289e+06	1.58826e+07	4.44222e+06
O60763;O60763-2	General vesicular transport factor p115	USO1	56336000	37851000	59393000	58325000	64326000	75636000	39950000	80545000	49917000	70018000	49868000	68987000	51273000	41631000	102670000	41735000	67129000	58932000	49116000	64746000	72639000	33745000	50953000	87651000	66682000	50372000	66603000	73560000	51397000	94520000	77082000	67863000	46158000	58879000	38016000	73860000	65803000	42249000	88324000	72606000	54526000	47342000	25148000	31285000	39998000	36955000	33199000
O60783	28S ribosomal protein S14, mitochondrial	MRPS14	7.28446e+06	3.62272e+06	7.38823e+06	0	4.14745e+06	7.43516e+06	3.76828e+06	5.06388e+06	2.88034e+06	6.00983e+06	1.27534e+06	3.17731e+06	7.47589e+06	7.61554e+06	9.73224e+06	1.7158e+06	6.90754e+06	4.37335e+06	5.64386e+06	7.92091e+06	5.35543e+06	1.29357e+06	8.7797e+06	7.86821e+06	6.94369e+06	7.54214e+06	4.77709e+06	6.45637e+06	2.62845e+06	6.90172e+06	3.09738e+06	6.21336e+06	2.26754e+06	0	1.03926e+06	1.05169e+07	1.36959e+07	9.90259e+06	1.93354e+06	3.30579e+06	0	2.78277e+06	0	1.16037e+06	3.14259e+06	1.15752e+06	1.87819e+06
O60784;O60784-2;O60784-4;O60784-3	Target of Myb protein 1	TOM1	26998000	28036000	23598000	17367000	29063000	34610000	29811000	30376000	33168000	33686000	27798000	43707000	38998000	34187000	33520000	30908000	25822000	27111000	40042000	35814000	37718000	19816000	27142000	36371000	49426000	38278000	33164000	28655000	33905000	23696000	35784000	31521000	27082000	28692000	26895000	35284000	55731000	30784000	31385000	36105000	15536000	22085000	19328000	20587000	28588000	27601000	28881000
O60825;O60825-2	6-phosphofructo-2-kinase/fructose-2,6-bisphosphatase 2;6-phosphofructo-2-kinase;Fructose-2,6-bisphosphatase	PFKFB2	271368	0	0	0	0	442658	0	0	0	0	373342	277492	416705	0	334655	0	0	337538	294121	0	227409	0	2.7171e+06	981217	656995	398076	884060	0	164527	0	469355	502076	379165	228367	0	1.15745e+06	0	0	872902	0	196216	0	0	0	475811	0	0
O60826	Coiled-coil domain-containing protein 22	CCDC22	2.7362e+06	3.07242e+06	4.01172e+06	2.24082e+06	4.37751e+06	3.52962e+06	1.83776e+06	5.19841e+06	4.16216e+06	3.43396e+06	3.70791e+06	3.77452e+06	3.6426e+06	2.81144e+06	5.14085e+06	2.46036e+06	4.12748e+06	3.3261e+06	2.33244e+06	4.08796e+06	2.4427e+06	1.99994e+06	2.87264e+06	2.98822e+06	4.93881e+06	7.11368e+06	4.04594e+06	3.47061e+06	4.40653e+06	2.25587e+06	3.31466e+06	2.68008e+06	2.86527e+06	4.53085e+06	6.17616e+06	5.78501e+06	4.49151e+06	4.73055e+06	5.2874e+06	3.27705e+06	1.06779e+06	2.52377e+06	3.38594e+06	3.47363e+06	1.94889e+06	5.63912e+06	1.91259e+06
O60828-2;O60828;O60828-6;O60828-4;O60828-3	Polyglutamine-binding protein 1	PQBP1	4.83502e+06	0	4.38254e+06	0	0	3.0453e+06	1.0183e+06	0	3.19628e+06	7.0641e+06	7.67422e+06	0	8.22295e+06	6.22343e+06	7.31385e+06	0	6.64954e+06	0	0	4.78435e+06	4.15291e+06	3.85514e+06	1.12751e+06	5.10697e+06	7.205e+06	6.23405e+06	5.14738e+06	8.28809e+06	0	0	3.77946e+06	1.73282e+06	3.22842e+06	3.88997e+06	1.74569e+06	8.06627e+06	9.4726e+06	8.3492e+06	3.02199e+06	2.77606e+06	5.11359e+06	0	0	0	2.15774e+06	0	0
O60829	P antigen family member 4	PAGE4	1.24067e+07	8.61959e+06	1.02651e+07	3.28476e+07	1.29276e+07	3.58407e+06	3.46272e+07	2.76731e+07	1.29116e+07	1.16894e+07	1.55923e+07	7.83806e+07	2.47616e+07	6.36717e+07	0	4.04468e+07	8.90569e+06	2.53044e+07	8.12886e+07	4.05376e+07	5.62235e+07	1.63595e+07	5.68684e+06	3.39345e+07	1.57723e+07	2.26742e+07	8.60285e+07	0	2.21591e+07	0	5.37409e+06	0	3.46257e+07	3.56928e+07	8.82468e+06	1.65031e+07	1.48162e+07	2.64345e+07	4.08281e+06	6.12791e+07	1.6146e+07	2.34183e+07	1.46136e+07	4.83477e+07	3.45677e+07	0	1.63304e+08
O60831	PRA1 family protein 2	PRAF2	5.38417e+07	6.76055e+07	3.79537e+07	1.97848e+07	4.04536e+07	5.77963e+07	2.45715e+07	4.7209e+07	3.96102e+07	3.65981e+07	3.95118e+07	5.04267e+07	5.2485e+07	6.40053e+07	3.18506e+07	7.14724e+07	2.91479e+07	1.31083e+07	5.60332e+07	4.72497e+07	4.50311e+07	5.92355e+06	1.10969e+07	3.44373e+07	4.3334e+07	1.43348e+07	4.11735e+07	2.86622e+07	4.07925e+07	4.69453e+07	2.25642e+07	1.35889e+07	5.83716e+07	4.63723e+07	8.82434e+06	3.67278e+07	3.25094e+07	4.9636e+07	1.50934e+07	3.14391e+07	3.43726e+07	55368498	6.66396e+07	7.4522e+07	7.05137e+07	8.59862e+07	4.6567e+07
O60832;O60832-2	H/ACA ribonucleoprotein complex subunit 4	DKC1	42636000	25448000	72553000	35523000	43732000	35971000	32207000	49592000	34956000	59207000	21764000	53301000	46363000	32590000	51049000	20619000	69557000	36027000	36370000	36828000	46085000	17957000	53736000	47086000	88821000	46111000	48711000	44245000	44282000	37553000	49792000	25498000	26054000	38765000	31188000	46944000	44832000	43574000	60267000	47897000	25886000	12396000	16500000	16092000	24322000	11486000	12475000
O60841	Eukaryotic translation initiation factor 5B	EIF5B	3.78577e+06	1.85029e+06	3.67203e+06	2.48264e+06	3.91526e+06	3.37201e+06	2.28349e+06	2.81915e+06	3.51279e+06	2.44675e+06	2.20402e+06	1.55797e+06	4.65005e+06	3.90561e+06	5.87946e+06	1.29987e+06	4.26823e+06	5.2046e+06	3.79621e+06	2.07277e+06	1.7305e+06	1.79407e+06	3.19728e+06	2.57784e+06	3.77173e+06	3.6352e+06	2.72709e+06	3.80291e+06	3.31833e+06	5.85221e+06	2.88374e+06	3.76864e+06	1.88046e+06	2.28947e+06	4.55146e+06	4.81313e+06	4.50431e+06	4.35668e+06	3.76654e+06	3.60717e+06	1.8257e+06	588790	1.8498e+06	1.56075e+06	847967	1.70761e+06	2.06669e+06
O60869-2;O60869-3;O60869	Endothelial differentiation-related factor 1	EDF1	14007000	16389000	16150000	9650600	18100000	12525000	14877000	17144000	17128000	15917000	17308000	21129000	21213000	16258000	21007000	13349000	17861000	18358000	13409000	15891000	21604000	13675000	15759000	14894000	23375000	25044000	17267000	14001000	18156000	12379000	16215000	24516000	14801000	13752000	22813000	16043000	24700000	16656000	9915700	27514000	12200000	13364000	14981000	10828000	18455000	13208000	11253000
O60879-2;O60879-3;O60879	Protein diaphanous homolog 2	DIAPH2	1.73246e+06	1.61682e+06	3.77807e+06	2.43404e+06	2.75025e+06	3.47017e+06	1.57379e+06	3.71665e+06	2.18347e+06	3.0099e+06	1.58186e+06	2.98624e+06	2.82034e+06	4.10435e+06	3.0386e+06	1.73519e+06	4.72561e+06	3.67117e+06	1.62332e+06	3.18745e+06	1.03644e+07	1.3286e+06	2.15258e+06	3.18978e+06	2.68274e+06	2.83377e+06	3.14835e+06	2.06635e+06	2.31032e+06	1.37419e+06	1.39017e+06	2.05923e+06	1.48828e+06	1.82229e+06	3.80706e+06	2.0759e+06	1.09563e+06	2.08914e+06	3.64101e+06	2.15053e+06	2.66849e+06	1.79812e+06	2.72736e+06	1.03563e+06	2.84572e+06	1.48722e+06	1.44764e+06
O60884	DnaJ homolog subfamily A member 2	DNAJA2	1.47321e+07	1.30656e+07	1.41034e+07	1.40264e+07	1.30409e+07	1.06191e+07	1.57896e+07	1.54194e+07	1.90079e+07	1.70547e+07	1.09002e+07	3.31423e+07	2.03145e+07	6.19963e+06	5.05372e+06	6.25337e+06	1.5424e+07	4.257e+06	1.51834e+07	1.86237e+07	1.80482e+07	1.24846e+07	4.46816e+06	1.6667e+07	1.23148e+07	1.56316e+07	2.36368e+07	1.1165e+07	1.67205e+07	2.88361e+06	1.87191e+07	8.15784e+06	1.30841e+07	1.3604e+07	6.55861e+06	8.80604e+06	1.07435e+07	1.49855e+07	9.08137e+06	1.3187e+07	8.29499e+06	9.19718e+06	1.52689e+07	1.84894e+07	2.10902e+07	1.04386e+07	1.29305e+07
O60885-2;O60885-3;O60885;Q15059-2;Q15059	Bromodomain-containing protein 4;Bromodomain-containing protein 3	BRD4;BRD3	1.25704e+06	1.25528e+06	1.15119e+06	760006	1.74502e+06	385408	779835	925827	1.27388e+06	1.23359e+06	2.14738e+06	887794	1.5565e+06	1.75152e+06	439620	520821	919072	1.06988e+06	1.318e+06	446969	396352	781005	1.21859e+06	746855	1.24449e+06	406568	1.69737e+06	824031	477641	513591	1.62398e+06	629857	0	0	0	782548	522916	456061	1.11641e+06	889498	774750	1.74112e+06	0	611061	889485	1.43298e+06	424052
O60888-3;O60888;O60888-2	Protein CutA	CUTA	46150000	56328000	57162000	62174000	70644000	68022000	42075000	66447000	83497000	66576000	40031000	66796000	109710000	50845000	62256000	75523000	60642000	61828000	51756000	68775000	92777000	50343000	69783000	65068000	82050000	60791000	48455000	41049000	49217000	52529000	77676000	55645000	70328000	46100000	44789000	73130000	145640000	66108000	77785000	67846000	51717000	43341000	47207000	44455000	44672000	66645000	41596000
O60890	Oligophrenin-1	OPHN1	415089	274989	2.56505e+07	8.68916e+07	2.9257e+07	2.59745e+07	0	1.89993e+07	0	2.01602e+07	0	2.69788e+07	255645	320622	146755	604133	1.13795e+07	0	487356	6.50241e+06	2.48981e+07	0	327525	507726	2.53291e+07	337119	543980	0	4.80571e+07	5.14215e+07	1.82141e+07	1.3999e+06	0	820857	0	1.33857e+07	4.4408e+06	1.46716e+07	3.22175e+06	3.35953e+07	5.79964e+07	3.3536e+07	3.45174e+06	465677	8.39429e+07	244047	369207
O60925	Prefoldin subunit 1	PFDN1	1.88502e+07	2.63056e+07	2.63425e+07	2.47298e+07	1.17415e+07	3.49215e+07	1.95603e+07	3.13917e+07	2.51825e+07	2.69525e+07	2.57873e+07	3.10115e+07	2.59963e+07	2.93516e+07	4.04046e+07	2.15223e+07	1.07022e+07	2.51114e+07	1.91027e+07	2.63195e+07	3.07355e+07	2.97272e+07	3.4693e+07	2.63789e+07	1.83835e+07	1.54361e+07	3.87179e+07	2.48628e+07	1.53756e+07	3.52787e+07	1.47708e+07	3.81688e+07	1.9558e+07	3.12802e+07	3.26905e+07	3.00029e+07	3.97055e+07	1.97899e+07	1.86814e+07	1.90593e+07	1.15913e+07	2.29577e+07	2.39406e+07	1.78041e+07	3.59014e+07	1.53765e+07	2.08997e+07
O60934	Nibrin	NBN	679562	445209	1.09359e+06	739910	598222	720062	671783	611756	0	690463	157638	290524	1.12226e+06	544289	2.4733e+06	803542	1.01265e+06	1.38177e+06	1.261e+06	456380	814332	0	2.22364e+06	1.46146e+06	1.09092e+06	1.26502e+06	2.27429e+06	1.0844e+06	558645	645285	1.53655e+06	531591	258610	594515	0	275251	703642	413194	2.41819e+06	273724	192501	258001	371573	342654	278037	378213	203216
O60936-2;O60936-3;O60936	Nucleolar protein 3	NOL3	17217000	11237000	15492000	16245000	15204000	16993000	11008000	13851000	19427000	18606000	10203000	8330600	21170000	12137000	18324000	15518000	16193000	10009000	9783100	11082000	19280000	10579000	11993000	15192000	11675000	15339000	17602000	15305000	6677900	9279000	9251000	16705000	14712000	11157000	11432000	12316000	19265000	7132500	10807000	10094000	19679000	13020000	9407300	13830000	15373000	18008000	13244000
O60941-7;O60941;O60941-6;O60941-3;O60941-4;O60941-5;O60941-2	Dystrobrevin beta	DTNB	490629	0	418696	0	0	454297	0	0	0	1.21325e+06	445157	403317	952303	1.44624e+06	1.73254e+06	0	0	634081	0	0	0	0	0	714310	0	537864	1.43557e+06	1.65171e+06	0	0	0	838348	0	616268	630121	0	2.48751e+06	758275	2.80963e+06	0	555756	402012	0	784431	0	449636	0
O75031;O75031-2	Heat shock factor 2-binding protein	HSF2BP	0	0	2.68065e+06	5.62618e+06	0	5.53684e+06	0	989896	5.17996e+06	2.26108e+07	2.95733e+07	2.41897e+06	2.309e+06	0	2.34349e+06	0	0	5.20624e+07	0	42483.4	3.59125e+06	0	2.54529e+06	0	9.20729e+06	7.97279e+06	3.27586e+06	5.19826e+07	1.33846e+07	0	7.63223e+06	1.39119e+07	0	3.88005e+06	0	1.21822e+06	2.02566e+07	2.01804e+07	0	9.84871e+06	1.25288e+08	2.18459e+07	0	3.50058e+06	7.04886e+06	1.40264e+06	3.93072e+06
O75044	SLIT-ROBO Rho GTPase-activating protein 2	SRGAP2	8.69051e+06	3.93668e+06	1.94403e+07	2.22725e+06	3.90529e+07	2.05855e+07	2.64676e+06	1.8678e+07	1.10858e+07	3.37439e+07	7.44781e+06	9.49011e+06	8.52694e+06	6.27447e+06	4.60938e+07	5.42593e+06	1.06558e+07	1.96199e+07	4.22831e+06	1.89012e+07	3.33638e+07	4.79133e+06	2.36819e+07	1.13192e+07	1.76121e+07	1.06033e+07	1.40793e+07	2.38512e+07	6.50151e+06	1.81755e+07	8.12019e+06	6.06635e+07	1.22115e+07	1.32326e+07	4.47029e+07	2.88592e+07	3.17461e+07	2.09663e+07	4.69074e+06	1.06759e+07	9.95496e+06	9.95088e+06	6.67051e+06	3.86929e+06	6.11917e+06	1.20458e+07	3.51144e+06
O75083;O75083-3	WD repeat-containing protein 1	WDR1	338990000	278230000	228840000	342520000	280010000	271510000	316290000	195060000	242910000	231060000	332650000	183610000	182230000	296630000	211960000	293020000	194910000	276380000	274990000	233350000	208070000	390800000	208130000	197310000	171100000	282540000	151320000	261520000	237510000	242290000	200060000	279460000	198200000	297290000	322640000	231620000	172420000	287300000	176590000	223910000	256870000	323220000	168250000	337170000	320520000	364640000	257630000
O75093;O75093-2	Slit homolog 1 protein	SLIT1	484304	286451	484414	960829	105729	496585	186049	2.23555e+06	0	575227	0	1.70295e+06	1.11492e+06	423654	322506	368077	425284	299651	0	340535	884503	260756	429635	2.00411e+06	1.37401e+06	0	559505	759439	808307	2.08804e+06	590111	544094	0	0	342003	681099	350292	562671	1.9792e+06	643061	684227	213858	0	0	0	221587	131101
O75110;O75110-2	Probable phospholipid-transporting ATPase IIA	ATP9A	827525	1.73299e+06	1.09886e+06	1.10512e+06	3.60685e+06	1.55829e+06	1.74548e+06	3.67815e+06	1.27591e+06	2.97275e+06	874071	4.22512e+06	2.15034e+06	881881	1.37116e+06	570695	2.65179e+06	2.15376e+06	2.76965e+06	2.45927e+06	7.79256e+06	365250	2.11136e+06	3.57843e+06	2.64534e+06	2.52268e+06	3.7226e+06	2.63786e+06	1.80131e+06	1.94812e+06	4.57965e+06	1.18183e+06	1.46367e+06	1.65492e+06	2.11492e+06	1.39816e+06	4.46145e+06	1.74652e+06	3.74718e+06	3.6925e+06	1.65792e+06	1.07783e+06	557095	417374	206982	385682	583098
O75112	LIM domain-binding protein 3	LDB3	5.66955e+06	3.10237e+06	4.42162e+06	4.75911e+06	3.08192e+06	2.50453e+06	1.70576e+06	3.16301e+06	5.10766e+06	3.76742e+06	3.70517e+06	2.93935e+06	1.64585e+06	1.52424e+06	4.68321e+06	2.57512e+06	2.60522e+06	6.56981e+06	3.9236e+06	3.93739e+06	3.15442e+06	6.09548e+06	2.61865e+06	1.33905e+06	1.44902e+06	3.36279e+06	912428	3.83676e+06	4.822e+06	2.83825e+06	1.42223e+06	2.82751e+06	2.45637e+06	2.62229e+06	8.90551e+06	2.32794e+06	1.88203e+06	2.83226e+06	2.27387e+06	3.34352e+06	4.50349e+06	8.60442e+06	4.76462e+06	6.94992e+06	9.91299e+06	9.57605e+06	1.44664e+06
O75112-4	LIM domain-binding protein 3	LDB3	0	0	478573	0	0	0	8.21616e+06	0	0	0	0	0	0	0	0	0	0	4.33051e+06	0	0	0	0	0	885200	0	0	0	0	0	0	0	0	0	0	0	0	0	0	0	0	444320	0	0	0	0	0	1.31523e+07
O75112-7	LIM domain-binding protein 3	LDB3	94661000	83491000	76325000	73480000	79821000	54953000	220010000	82277000	80713000	69064000	85282000	100080000	47996000	64487000	54698000	98910000	46569000	91709000	95732000	78211000	68099000	128320000	38329000	94984000	41234000	78813000	36541000	54990000	102840000	65733000	38064000	94956000	65237000	89148000	118980000	38277000	61519000	50224000	54654000	71416000	78462000	143300000	142480000	121510000	184980000	135480000	302740000
O75116	Rho-associated protein kinase 2	ROCK2	14015000	17449000	15709000	16805000	15418000	11999000	18973000	15633000	11651000	11081000	8456200	15660000	14179000	22747000	9939400	21084000	12308000	19081000	23443000	19724000	18960000	11480000	16703000	18848000	13097000	10736000	16033000	14305000	26770000	21705000	16119000	16909000	11595000	13352000	11896000	13244000	16846000	15547000	18320000	24491000	11019000	17825000	14041000	12992000	14635000	16515000	24332000
O75122-3	CLIP-associating protein 2	CLASP2	1.51323e+06	653497	739026	321942	1.39675e+06	632090	685159	736133	6.9202e+06	1.84932e+06	473361	2.66023e+06	848856	958331	2.60929e+06	803457	930403	886222	1.07003e+06	240554	1.66573e+06	1.22159e+06	1.63729e+06	1.74932e+06	2.34028e+06	3.7556e+06	2.81946e+06	1.58609e+06	1.56812e+06	835175	2.2277e+06	1.05099e+06	399367	940250	826973	431416	552453	503019	3.84885e+06	2.61528e+06	1.40301e+06	243158	207299	764263	1.6718e+06	339000	844340
O75128-3;O75128;O75128-7;O75128-2;O75128-6	Protein cordon-bleu	COBL	1.39536e+06	0	1.8683e+06	0	519043	973212	0	2.16546e+06	99061.1	1.53925e+06	175912	398936	407463	33981.1	743695	0	317944	222657	447774	837262	2.02517e+06	0	147334	846336	273189	0	662868	1.55558e+06	568686	1.39173e+06	3.18946e+06	999127	535693	235266	154209	248211	1.48853e+06	0	1.59862e+06	702373	1.11415e+06	895547	237094	0	0	207941	0
O75131	Copine-3	CPNE3	94561000	83453000	71958000	101740000	92320000	91663000	65799000	83703000	98536000	90162000	67574000	70861000	93777000	93879000	90633000	84357000	87926000	96478000	105200000	77377000	107360000	70065000	94534000	83111000	87029000	69328000	84380000	87707000	90117000	89701000	102030000	86963000	87020000	77654000	76006000	89714000	83070000	78668000	97339000	91064000	98851000	80823000	68605000	87261000	84951000	86395000	89914000
O75146;O75146-2	Huntingtin-interacting protein 1-related protein	HIP1R	413562	0	2.72828e+06	319469	1.92161e+06	669656	0	1.40793e+06	1.92128e+06	947529	0	661724	749063	665050	1.85054e+06	356610	1.87328e+06	1.32009e+06	487356	2.0593e+06	1.40437e+06	0	2.23639e+06	391710	2.00972e+06	1.53701e+06	674016	354738	321087	2.18554e+06	383631	1.42378e+06	255567	633328	679923	3.11802e+06	640464	1.8995e+06	1.02811e+06	418077	2.21471e+06	0	689113	0	316073	0	166222
O75152	Zinc finger CCCH domain-containing protein 11A	ZC3H11A	222592	0	277387	445820	0	535375	0	0	0	304297	0	255611	453614	315789	1.32024e+06	0	701835	402924	180298	0	0	0	0	102993	954481	752297	209613	968568	0	0	724286	262384	0	163390	309740	284667	0	0	440078	0	0	0	139946	2.07215e+06	0	0	0
O75153	Clustered mitochondria protein homolog	CLUH	689003	231707	1.32848e+06	697221	1.0015e+06	1.46545e+06	735772	1.13818e+06	555839	869965	82005.5	638390	545178	564885	1.87874e+06	139073	1.20244e+06	287729	607638	816824	643905	146392	1.53436e+06	845853	1.45415e+06	392325	1.40218e+06	629406	0	969361	643310	2.25533e+06	334355	1.01209e+06	0	577772	1.64275e+06	876295	1.14501e+06	361748	0	248482	0	0	0	202111	0
O75155-2;O75155	Cullin-associated NEDD8-dissociated protein 2	CAND2	1.17564e+06	1.16481e+06	1.64741e+06	1.61979e+06	1.51717e+06	1.27934e+06	3.318e+06	517719	1.16929e+06	485317	362216	1.4778e+06	446367	1.86696e+06	145077	3.78665e+06	1.58307e+06	1.00447e+06	1.32758e+06	674443	1.22317e+06	918856	290288	1.30776e+06	441242	88031.4	482034	432148	840925	403631	425861	720030	827941	935337	232335	469119	221530	668068	119258	1.75945e+06	1.61549e+06	588469	1.18421e+06	1.60446e+06	3.14845e+06	1.93381e+06	7.54473e+06
O75165	DnaJ homolog subfamily C member 13	DNAJC13	413038	538292	672738	158472	586802	472206	187514	731933	415889	679000	0	741013	512538	443727	520569	0	718509	551435	422959	417279	327796	144272	929662	284072	625666	239522	438953	577145	263198	671978	540127	636593	778215	141288	259074	510859	332308	167633	913907	298071	355152	245429	0	197578	252945	644869	424294
O75170-6;O75170-2;O75170-4;O75170-3;O75170-5;O75170	Serine/threonine-protein phosphatase 6 regulatory subunit 2	PPP6R2	393709	264585	1.49912e+06	1.50153e+06	3.1116e+06	1.65129e+06	298628	2.97074e+06	1.88704e+06	1.43908e+06	640958	1.70981e+06	1.46143e+06	424917	3.39676e+06	237012	2.10147e+06	1.70726e+06	170099	2.76595e+06	4.29777e+06	327646	1.19292e+06	2.04516e+06	2.77893e+06	757560	1.15569e+06	3.37225e+06	848985	949871	2.98463e+06	832982	1.69918e+06	445270	869471	3.04738e+06	2.307e+06	629884	2.9004e+06	3.45714e+06	1.48431e+06	363234	1.0149e+06	891729	550421	1.15991e+06	852180
O75179-6;O75179-7;O75179-2;O75179;O75179-5;O75179-3;O75179-4;Q8IWZ3-5;Q8IWZ3-2	Ankyrin repeat domain-containing protein 17;Ankyrin repeat and KH domain-containing protein 1	ANKRD17;ANKHD1	21506.5	0	335005	258673	4.29988e+06	0	36959.3	1.38923e+07	286976	353636	31691.9	7.47177e+06	0	0	247531	0	484910	419910	12776.5	412454	2.55548e+07	76562	128044	0	9.98746e+06	2.23732e+07	159616	0	269151	439570	204871	486947	0	0	58879.2	1.40411e+07	507964	279529	4468430	4.57669e+06	164734	0	0	0	9.3703e+06	0	0
O75190-3;O75190;O75190-2;O75190-4	DnaJ homolog subfamily B member 6	DNAJB6	2.15604e+06	747045	1.15227e+06	3.80537e+06	848294	1.22319e+06	1.1718e+06	1.4983e+06	0	1.17046e+06	537811	2.00234e+06	1.07405e+06	1.05137e+06	0	744614	2.71894e+06	1.52741e+06	1.64199e+06	2.61159e+06	1.43548e+06	1.30391e+06	841397	1.56361e+06	0	2.46483e+06	0	1.22932e+06	0	0	3.70346e+06	938398	0	2.92609e+06	0	1.21368e+06	0	1.68628e+06	1.20071e+06	1.53107e+06	573281	1.6568e+06	0	45175.8	642776	561374	569525
O75208	Ubiquinone biosynthesis protein COQ9, mitochondrial	COQ9	1.06187e+07	8.12772e+06	8.17751e+06	7.35902e+06	1.4232e+07	1.10949e+07	9.11691e+06	1.35723e+07	7.50323e+06	1.20627e+07	5.40607e+06	7.38504e+06	3.84925e+06	8.78798e+06	9.08693e+06	1.00338e+07	7.49237e+06	1.17797e+07	9.77998e+06	1.07348e+07	1.02128e+07	8.6644e+06	8.48462e+06	1.22798e+07	1.16833e+07	1.74613e+07	1.29974e+07	1.09528e+07	6.64941e+06	7.99335e+06	8.11215e+06	6.72232e+06	1.08051e+07	1.46769e+07	6.63774e+06	1.18775e+07	1.70151e+07	5.02915e+06	7.17039e+06	7.40123e+06	1.59369e+07	1.67181e+07	1.35957e+07	6.47488e+06	4.73663e+06	1.23507e+07	1.30922e+07
O75223;O75223-3	Gamma-glutamylcyclotransferase	GGCT	1.40219e+07	1.59377e+07	2.0487e+07	1.68671e+07	2.76022e+07	2.91067e+07	5.51467e+06	2.06394e+07	2.07848e+07	3.2806e+07	15289649	3.10775e+07	21313970	3.12218e+07	2.41195e+07	2.00272e+07	4.84308e+07	2.37988e+07	1.55837e+07	2.24092e+07	5.00652e+07	6.70061e+06	3.01475e+07	4.5135e+07	3.17525e+07	2.35974e+07	6.0682e+07	2.16415e+07	3.44587e+07	3.43366e+07	3.27293e+07	3.87782e+07	2.11118e+07	2.49501e+07	1.31348e+07	2.74407e+07	3.58866e+07	1.93661e+07	6.74155e+07	3.26345e+07	1.02882e+07	1.72053e+07	4.20387e+06	7.95597e+06	1.25439e+07	8.43148e+06	9.40182e+06
O75251;O75251-2	NADH dehydrogenase [ubiquinone] iron-sulfur protein 7, mitochondrial	NDUFS7	2.1218e+07	2.40965e+07	5.23064e+07	4.72267e+07	2.30908e+07	3.64202e+07	1.58854e+07	2.8454e+07	2.76304e+07	2.6692e+07	1.36362e+07	3.72741e+07	3.26646e+07	1.0333e+07	1.73751e+07	2.82543e+07	3.63475e+07	2.70427e+07	2.8343e+07	4.09273e+07	2.98785e+07	1.59731e+07	2.65337e+07	3.35146e+07	4.99338e+07	2.58658e+07	1.96821e+07	2.05659e+07	4.54791e+07	3.39354e+07	5.72652e+07	2.46628e+07	3.21139e+07	3.22022e+07	8.64981e+06	4.12775e+07	4.22672e+07	3.76293e+07	4.30606e+07	4.52339e+07	2.94959e+07	1.2768e+07	3.11035e+07	2.8296e+07	2.11388e+07	2.85918e+07	3.35957e+07
O75298-3;O75298;O75298-2	Reticulon-2	RTN2	0	2.43337e+06	7.21218e+06	6.18531e+06	0	7.80508e+06	1.42232e+07	4.05023e+06	0	2.7503e+06	0	0	0	0	0	0	0	6.83631e+06	2.09984e+06	1.55078e+06	2.19433e+06	0	5.05031e+06	0	0	0	0	0	0	4.76606e+06	5.73686e+06	7.86097e+06	0	0	0	0	0	1.9827e+06	2.38211e+06	0	9.88603e+06	3.85451e+06	604093	0	0	0	9.96167e+06
O75306-2;O75306	NADH dehydrogenase [ubiquinone] iron-sulfur protein 2, mitochondrial	NDUFS2	26499000	16510000	30176000	13750000	23331000	28076000	19953000	23842000	23285000	23579000	16076000	20608000	16764000	20862000	25160000	21129000	26414000	19596000	23101000	27843000	30973000	18965000	22490000	32558000	41827000	10096000	20645000	24187000	18306000	21030000	28484000	22147000	19783000	22912000	22825000	29498000	23652000	22942000	47492000	19921000	23675000	23315000	21951000	20972000	11488000	21526000	24455000
O75323;O75323-2	Protein NipSnap homolog 2	GBAS	32020000	30829000	38491000	14354000	40366000	37429000	54037000	27723000	38217000	47451000	21510000	24792000	37320000	38941000	28400000	24258000	38179000	32173000	28993000	56046000	42885000	24484000	40543000	29695000	53303000	43928000	31615000	23678000	30100000	24603000	36338000	27234000	39233000	25694000	25206000	51887000	56842000	36970000	57588000	32167000	17450000	26515000	26450000	27104000	22951000	35774000	42436000
O75339	Cartilage intermediate layer protein 1;Cartilage intermediate layer protein 1 C1;Cartilage intermediate layer protein 1 C2	CILP	0	0	0	0	0	0	315882	0	0	0	0	0	0	0	0	597689	0	0	0	0	0	209913	0	0	0	0	0	0	0	0	0	192264	0	77570	0	0	0	146546	0	0	0	0	0	0	0	0	212810
O75340;O75340-2	Programmed cell death protein 6	PDCD6	78680000	85104000	119590000	63769000	96534000	98757000	75394000	92727000	83951000	102250000	68879000	101190000	109130000	100860000	85594000	97414000	89745000	71964000	84817000	107000000	94356000	69051000	75302000	102190000	131490000	105770000	89788000	79064000	67315000	75492000	87064000	63332000	75319000	84982000	75794000	115870000	112710000	99508000	90379000	82798000	39623000	81316000	77754000	84417000	78378000	95380000	75789000
O75347;O75347-2	Tubulin-specific chaperone A	TBCA	95364000	109690000	110180000	121340000	153510000	111380000	84003000	146230000	136110000	105030000	144880000	177740000	157780000	133520000	201430000	97082000	96401000	90122000	123810000	104760000	133550000	102880000	119860000	144330000	140300000	125220000	132910000	140500000	107280000	105150000	82251000	105590000	120760000	78013000	111580000	88381000	112740000	86769000	159840000	162760000	124910000	91769000	97863000	86163000	129510000	102770000	90378000
O75348	V-type proton ATPase subunit G 1	ATP6V1G1	23796000	14722000	20092000	23817000	28583000	28768000	16234000	29910000	30653000	26151000	28685000	35723000	27781000	20406000	32402000	13445000	14286000	20878000	18418000	24321000	34191000	16746000	23956000	29700000	31016000	33353000	37877000	28343000	20513000	24412000	22376000	26475000	28945000	18256000	19309000	26763000	40403000	19213000	19767000	25180000	20377000	18593000	15049000	16584000	18859000	17082000	13238000
O75351	Vacuolar protein sorting-associated protein 4B	VPS4B	26419000	24271000	25234000	26638000	32837000	33875000	20835000	30872000	30903000	30511000	25622000	34049000	27107000	26985000	35308000	25226000	27313000	29754000	31316000	31365000	34385000	21523000	30096000	29864000	33612000	32159000	26768000	30267000	29373000	32573000	21926000	27366000	26235000	28906000	31185000	32684000	24883000	31280000	42868000	29223000	24949000	29069000	23055000	25973000	25614000	27558000	25959000
O75352-2;O75352	Mannose-P-dolichol utilization defect 1 protein	MPDU1	2.28053e+07	3.72621e+06	1.77268e+07	2.1356e+07	2.86516e+07	2.91267e+07	6.14027e+06	2.30029e+07	2.53479e+07	2.93062e+07	2.42164e+07	2.89687e+07	1.79443e+07	7.17386e+06	5.11924e+07	5.26044e+06	3.59504e+07	3.18471e+07	7.52777e+06	2.11558e+07	2.50725e+07	6.98789e+06	1.99121e+07	2.00275e+07	2.52985e+07	2.21344e+07	2.03664e+07	5.71446e+06	1.2e+07	4.60954e+07	1.61498e+07	3.66987e+07	1.89994e+07	2.90533e+07	9.85223e+06	1.02856e+07	2.20398e+07	1.56288e+07	2.14232e+07	1.55364e+07	3.52582e+07	2.45038e+07	1.93895e+07	1.07997e+07	1.14688e+07	1.25192e+07	8.45653e+06
O75356	Ectonucleoside triphosphate diphosphohydrolase 5	ENTPD5	39781000	10522000	18438000	33604000	56784000	65754000	5753200	34889000	17062000	31169000	20842000	57381000	19744000	13754000	49641000	31482000	29631000	28423000	35304000	41255000	75759000	11281000	40307000	71650000	45431000	53540000	57615000	30891000	42687000	58759000	71755000	37907000	23793000	28028000	30771000	107130000	60037000	30860000	76393000	57975000	39450000	13083000	2309900	8796700	6985800	9126800	6345700
O75363;O75363-2	Breast carcinoma-amplified sequence 1	BCAS1	1.09377e+07	1.67444e+06	1.04267e+07	1.68785e+06	9.21182e+06	1.05526e+07	2.0514e+06	1.46837e+06	7.56842e+06	6.07168e+06	7.39262e+06	1.05513e+07	1.07933e+07	3.32543e+06	5.13347e+06	5.73505e+06	3.94037e+06	4.3316e+06	1.54693e+07	1.1546e+07	5.64312e+06	4.23852e+06	0	1.70449e+07	2.41743e+06	4.94312e+06	2.20668e+07	1.00054e+07	1.22014e+07	4.82512e+06	1.24022e+07	7.82643e+06	1.07187e+07	4.0736e+06	1.64324e+06	5.11784e+06	9.35968e+06	5.51712e+06	9.73816e+06	1.42644e+07	1.11843e+07	7.95685e+06	8.67878e+06	4.34966e+06	3.68389e+06	8.62073e+06	3.76183e+06
O75367-2;O75367-3;O75367	Core histone macro-H2A.1	H2AFY	242520000	204870000	259840000	203790000	228290000	228630000	166530000	228980000	269470000	281290000	187860000	215030000	272310000	252150000	428590000	170710000	350240000	246380000	194620000	242480000	196720000	159360000	343970000	234300000	277780000	358670000	201030000	294310000	184390000	167470000	262860000	248330000	170280000	234910000	303600000	338550000	314540000	283240000	212370000	168510000	190520000	159380000	194480000	165730000	167900000	145050000	147740000
O75368	SH3 domain-binding glutamic acid-rich-like protein	SH3BGRL	164980000	172250000	122240000	112840000	133630000	109900000	127470000	125640000	149060000	101530000	146260000	144360000	124800000	168810000	117770000	159450000	95401000	176110000	194070000	130590000	98007000	176100000	108940000	105090000	86845000	114010000	68373000	127380000	145870000	157340000	94001000	188840000	107760000	124300000	175680000	106120000	95068000	133590000	105260000	136310000	120830000	171440000	89969000	156250000	187330000	167710000	179940000
O75369-8	Filamin-B	FLNB	946960000	421640000	909590000	583760000	755890000	909830000	349620000	927580000	1066600000	892860000	685190000	829940000	923600000	486840000	1060600000	626060000	774820000	708880000	611850000	616270000	1533500000	512800000	671350000	963150000	735260000	1209400000	954220000	977450000	601190000	781050000	836020000	838930000	658140000	826810000	743240000	745980000	1301400000	517040000	889200000	765020000	1087100000	728000000	770570000	692550000	562450000	858680000	368430000
O75376-2;O75376	Nuclear receptor corepressor 1	NCOR1	177503	149014	245270	630870	63853.6	178152	0	211401	0	0	41131.7	134874	110601	245435	372901	167711	462603	81293.8	0	164200	78843.8	0	245810	0	1.0015e+06	119974	0	266057	755878	72820.5	390102	381474	0	0	207205	53835.9	80229.2	72300.4	623885	543697	0	0	0	0	274307	67293.1	0
O75380	NADH dehydrogenase [ubiquinone] iron-sulfur protein 6, mitochondrial	NDUFS6	9057800	7517800	17953000	13611000	13897000	11980000	7319300	14368000	15862000	11786000	13655000	14286000	14626000	9468900	20020000	11068000	12969000	11214000	12081000	16324000	14896000	11333000	7900600	19486000	20157000	3577000	10273000	16201000	7600600	11828000	13888000	13812000	8889800	16750000	17866000	22712000	22157000	15125000	23755000	10296000	14254000	10407000	12384000	9303200	12203000	10054000	11737000
O75382-2;O75382;O75382-4;O75382-3	Tripartite motif-containing protein 3	TRIM3	1.10554e+07	1.22778e+07	3.42108e+06	1.75678e+06	1.0799e+07	4.05965e+06	1.96809e+06	4.34969e+06	1.65123e+07	3.91262e+06	3.70157e+06	2.91998e+06	9.11157e+06	1.38844e+07	1.53037e+07	8.89778e+06	2.72144e+06	1.17733e+07	1.28797e+07	3.08406e+07	4.60383e+06	1.52148e+07	2.19109e+07	9.12842e+06	5.95607e+06	5.60666e+06	5.19013e+06	1.12463e+07	1.86994e+06	4.83534e+06	1.84555e+06	1.17237e+07	9.28902e+06	4.38694e+07	8.65286e+07	3.87966e+06	2.4171e+06	4.55194e+07	2.36012e+06	9.55083e+06	2.75822e+06	1.03075e+08	1.1978e+07	1.70903e+07	1.3745e+08	2.10287e+07	7.78892e+06
O75390	Citrate synthase, mitochondrial	CS	159340000	118590000	193900000	171640000	111350000	163540000	201850000	150890000	149410000	172020000	95875000	101320000	121410000	114200000	204510000	115650000	183790000	206630000	119400000	149440000	125280000	98855000	258860000	140160000	197150000	172600000	123250000	176270000	129040000	162440000	143660000	197860000	128360000	152310000	169050000	180840000	162560000	160070000	157650000	113260000	200420000	155650000	109260000	103830000	85022000	124030000	172490000
O75391	Sperm-associated antigen 7	SPAG7	4.44259e+06	3.30644e+06	0	0	0	0	8.10763e+06	0	1.8367e+06	0	3.29068e+06	2.13693e+06	7.0847e+06	0	0	3.29501e+06	0	0	3.93214e+06	0	0	3.70378e+06	0	1.95015e+06	1.14958e+06	0	1.04339e+07	0	1.19672e+06	0	1.2427e+06	0	0	2.86884e+06	0	0	0	0	1.85095e+06	0	0	0	3.69405e+06	4.65381e+06	0	5.33167e+06	2.90765e+06
O75396	Vesicle-trafficking protein SEC22b	SEC22B	64732000	47488000	77389000	45192000	70387000	75404000	38709000	76195000	56462000	61280000	51339000	66211000	55128000	51477000	77500000	46349000	61138000	52625000	54677000	55654000	57306000	36002000	54907000	79377000	67950000	46561000	73374000	62108000	52189000	58499000	68160000	60816000	61501000	66551000	39889000	57748000	60773000	39284000	80820000	75988000	49092000	45131000	32297000	43512000	47348000	56945000	39394000
O75400-2;O75400-3;O75400	Pre-mRNA-processing factor 40 homolog A	PRPF40A	1.54349e+06	3.57214e+06	4.32495e+06	2.69075e+06	9.83195e+06	4.29794e+06	3.7642e+06	4.95582e+06	2.59825e+06	5.23238e+06	2.66059e+06	1.72938e+06	4.22294e+06	590458	1.03867e+07	2.25922e+06	4.54328e+06	5.30219e+06	3.16227e+06	3.29136e+06	5.96736e+06	3.05663e+06	6.11575e+06	4.37671e+06	8.95962e+06	1.72747e+06	7.17765e+06	7.47805e+06	3.13814e+06	2.56011e+06	3.57845e+06	5.39027e+06	2.32145e+06	3.94168e+06	3.10926e+06	4.84257e+06	3.48227e+06	4.15137e+06	2.01228e+06	3.54049e+06	2.77201e+06	1.64849e+06	1.60923e+06	3.99368e+06	1.55341e+06	1.51992e+06	403295
O75410;O75410-2;O75410-3;O75410-7;O75410-6;O75410-5;O75410-4	Transforming acidic coiled-coil-containing protein 1	TACC1	8.3061e+06	1.44493e+07	1.01782e+06	3.23947e+06	4.67215e+06	4.24549e+06	3.94676e+07	3.46247e+06	3.20281e+06	2.02128e+06	3.03184e+06	3.37345e+06	6.42668e+06	5.75597e+06	6.08109e+06	1.79585e+07	1.88311e+06	8.59736e+06	6.52895e+06	1.79456e+06	3.10415e+06	1.52104e+06	1.11472e+07	2.74119e+06	3.46785e+06	2.7475e+06	3.54495e+06	8.97609e+06	6.19242e+06	2.57282e+06	4.45215e+06	5.58951e+06	3.54679e+06	4.11976e+06	7.05375e+06	308158	1.4209e+06	3.84756e+06	739232	3.27464e+06	4.15345e+06	2.2171e+06	7.78722e+06	1.76249e+07	6.01398e+06	9.12903e+06	1.13228e+07
O75427	Leucine-rich repeat and calponin homology domain-containing protein 4	LRCH4	0	0	0	0	354892	0	0	681273	0	305022	0	465811	734140	0	1.51118e+06	0	270480	366200	0	591231	1.11349e+06	0	1.44215e+06	441640	0	0	2.09387e+06	694402	0	0	419142	0	0	377947	0	726399	904392	0	0	457691	0	0	0	0	0	0	0
O75431;O75431-2	Metaxin-2	MTX2	3.32176e+07	3.71371e+07	5.69163e+07	5.92865e+07	2.4974e+07	5.23386e+07	3.11429e+07	1.54891e+07	2.40173e+07	5.23261e+07	1.06127e+07	1.58014e+07	3.34752e+07	2.9595e+07	3.14734e+07	4.39042e+07	5.78321e+07	5.37775e+07	4.00447e+07	3.10474e+07	1.72356e+07	2.51675e+07	6.38682e+07	2.52797e+07	2.44824e+07	1.95667e+07	1.90327e+07	3.40067e+07	4.74737e+07	4.60754e+07	5.01803e+07	3.075e+07	3.25641e+07	2.25981e+07	1.77314e+07	4.00524e+07	3.28048e+07	1.97122e+07	2.50238e+07	4.49136e+07	4.21748e+07	3.3641e+07	2.67088e+07	2.68777e+07	3.98244e+07	3.888e+07	3.01883e+07
O75436	Vacuolar protein sorting-associated protein 26A	VPS26A	1.58915e+07	1.38996e+07	1.1612e+07	1.76665e+07	1.39348e+07	5.99344e+06	1.02173e+07	1.17957e+07	5.35437e+06	4.00119e+06	8.04504e+06	1.60486e+07	8.81496e+06	9.67078e+06	5.77636e+06	1.11275e+07	2.08172e+07	1.28259e+07	1.59413e+07	3.44671e+06	1.94281e+07	7.83827e+06	1.37571e+07	1.06652e+07	1.87335e+07	6.90147e+06	1.51571e+07	1.16516e+07	1.88771e+07	1.40305e+07	2.20511e+07	9.53099e+06	8.43664e+06	1.21349e+07	6.71722e+06	7.15214e+06	5.81284e+06	4.96499e+06	1.10657e+07	2.57032e+07	6.39713e+06	6.93987e+06	3.00874e+06	4.27621e+06	1.2555e+07	5.72975e+06	1.10531e+07
O75438;O75438-2	NADH dehydrogenase [ubiquinone] 1 beta subcomplex subunit 1	NDUFB1	5.19799e+07	2.12587e+07	6.36184e+07	3.46124e+07	5.27851e+07	4.55846e+07	39358166	5.72995e+07	4.78595e+07	4.1396e+07	5.44743e+07	5.35635e+07	5.26662e+07	3.03471e+07	4.85934e+07	3.91978e+07	5.783e+07	5.15382e+07	4.249e+07	5.24111e+07	4.23953e+07	3.4553e+07	3.1829e+07	7.22887e+07	6.35874e+07	5.0578e+07	5.03138e+07	3.80806e+07	50016446	4.30647e+07	4.98338e+07	4.71404e+07	4.95776e+07	6.15172e+07	4.05836e+07	5.94956e+07	7.60025e+07	5.67145e+07	4.18429e+07	4.44705e+07	4.67687e+07	3.74692e+07	4.48046e+07	4.3082e+07	4.6931e+07	3.61075e+07	4.50923e+07
O75439	Mitochondrial-processing peptidase subunit beta	PMPCB	8.94426e+06	6.22741e+06	9.19372e+06	5.17768e+06	7.96703e+06	1.0704e+07	9.70132e+06	1.07332e+07	2.63844e+06	1.10714e+07	3.3074e+06	5.22405e+06	4.64729e+06	6.96484e+06	1.00599e+07	3.75713e+06	1.97883e+07	1.02258e+07	6.74404e+06	8.13298e+06	7.49003e+06	5.14092e+06	1.50792e+07	9.74708e+06	1.51445e+07	8.25748e+06	9.75771e+06	1.13822e+07	9.03368e+06	8.87713e+06	1.17722e+07	9.77847e+06	2.09916e+06	7.68311e+06	9.41437e+06	1.28379e+07	9.67727e+06	7.53731e+06	1.09589e+07	3.58326e+06	1.5206e+06	964648	0	1.95715e+06	1.45132e+06	6.05279e+06	3.56324e+06
O75448-2;O75448	Mediator of RNA polymerase II transcription subunit 24	MED24	0	0	0	0	0	47425.5	0	215137	0	99428.4	0	0	0	0	117558	0	239337	0	0	71911.1	193279	0	445460	0	216378	212734	292796	0	84556.6	0	152179	0	0	0	0	0	0	0	163512	176351	0	0	0	0	0	0	0
O75452	Retinol dehydrogenase 16	RDH16	0	415296	808857	579147	0	1.56931e+06	0	871360	479038	0	251229	3.46898e+06	0	808985	0	0	321458	1.41435e+06	2.07788e+06	1.08568e+06	2.11068e+06	0	0	475843	1.32702e+06	0	213682	1.31167e+06	5.98537e+06	5.46839e+06	2.95725e+06	1.24446e+06	238262	1.16525e+06	0	0	1.95038e+06	3.24122e+06	0	1.62179e+06	0	0	0	0	0	0	0
O75475;O75475-3;O75475-2	PC4 and SFRS1-interacting protein	PSIP1	6.24816e+06	6.72538e+06	8.8638e+06	6.27382e+06	7.35283e+06	8.458e+06	3573107	1.1533e+07	6.68368e+06	6.67107e+06	4.34578e+06	7.65381e+06	6.4494e+06	5.90855e+06	5.57539e+06	4.44719e+06	1.01121e+07	6.78252e+06	7.62764e+06	9.07219e+06	9.69976e+06	4.3383e+06	5.26958e+06	9.68336e+06	7.30449e+06	6.48696e+06	7.04624e+06	6.27525e+06	7.61332e+06	8.56883e+06	4.79864e+06	4.79782e+06	5.44285e+06	1.10252e+07	8.07503e+06	1.04154e+07	4.90764e+06	9.08306e+06	7.06195e+06	1.06629e+07	8.6768e+06	3.10897e+06	6.53915e+06	1.01786e+07	9.99809e+06	4.78676e+06	5.15301e+06
O75489	NADH dehydrogenase [ubiquinone] iron-sulfur protein 3, mitochondrial	NDUFS3	60474000	48498000	86222000	69701000	55778000	64567000	41597000	76599000	51445000	48905000	41634000	41335000	64550000	58271000	73127000	56865000	70102000	60852000	61128000	60181000	52684000	40038000	54989000	65536000	92781000	43434000	46462000	69072000	55993000	52210000	67135000	54319000	50381000	54670000	50836000	67050000	74770000	62063000	71138000	55694000	55197000	51050000	56959000	48956000	32889000	60089000	66998000
O75494-5;O75494-4;O75494-6;O75494-3;O75494-2;O75494	Serine/arginine-rich splicing factor 10	SRSF10	37094000	30846000	63308000	48870000	46349000	46035000	23329000	62150000	46086000	56545000	26296000	40369000	52969000	36384000	67047000	31415000	46048000	39909000	36805000	33355000	53147000	17026000	56047000	50864000	88221000	61609000	45094000	43918000	38499000	32532000	61818000	34606000	35342000	44232000	32988000	57536000	78310000	43818000	58891000	44083000	35740000	20458000	24865000	26684000	29314000	27123000	19972000
O75503	Ceroid-lipofuscinosis neuronal protein 5	CLN5	2.4587e+06	2.54303e+06	3.10867e+06	2.35769e+06	0	406889	0	0	5.83933e+06	3.41176e+06	2.08584e+06	2.74608e+06	2.15274e+06	1.16914e+06	0	0	241977	0	0	515336	5.15844e+06	2.55554e+06	0	5.12744e+06	6.07414e+06	2.10784e+06	1.80607e+06	0	2.78454e+06	4.58536e+06	1.27316e+06	0	2.49215e+06	0	0	0	4.47948e+06	264706	9.08908e+06	8.66379e+06	3.19471e+06	2.78268e+06	796775	0	1.60762e+06	526025	665850
O75506	Heat shock factor-binding protein 1	HSBP1	0	0	0	0	0	0	0	0	0	0	0	1.32475e+07	0	0	2.32402e+06	0	0	0	0	0	3.25607e+07	0	0	0	0	1.80482e+07	0	0	0	0	2.21143e+07	0	0	0	0	0	0	0	3.08663e+07	0	0	0	0	0	0	0	0
O75521-2;O75521	Enoyl-CoA delta isomerase 2, mitochondrial	ECI2	1.94317e+07	1.35167e+07	1.58775e+07	1.43448e+07	1.71971e+07	1.20523e+07	2.31336e+07	2.13383e+07	8.17683e+06	1.19544e+07	1.12542e+07	2.36064e+07	2.32711e+07	1.8803e+07	1.75362e+07	1.22555e+07	4.12041e+07	8.72918e+06	2.18691e+07	1.45203e+07	10508861	2.21125e+07	2.18784e+07	2.55422e+07	2.7874e+07	2.0246e+07	1.44749e+07	1.02558e+07	2.43689e+07	1.13203e+07	2.31059e+07	3.41311e+07	1.16388e+07	2.47322e+07	1.25163e+07	3.47796e+07	1.98888e+07	9.12364e+06	3.47432e+07	16696958	5.75875e+06	1.2691e+06	5.00137e+06	1.41542e+06	1.02272e+07	4.00836e+06	8.84922e+06
O75525-2;O75525	KH domain-containing, RNA-binding, signal transduction-associated protein 3	KHDRBS3	0	0	4.57284e+06	0	0	8.21996e+06	2.32691e+06	4.42231e+06	0	8.11452e+06	0	0	2.00035e+06	0	1.69536e+07	1.39246e+06	1.38203e+07	1.4498e+06	0	0	0	0	2.12166e+07	753101	4.22755e+07	1.37738e+07	674714	8.50266e+06	0	1.8959e+06	0	0	0	732670	0	0	0	6.27144e+06	1.89595e+06	929047	859759	0	1.47598e+06	0	0	0	0
O75531	Barrier-to-autointegration factor;Barrier-to-autointegration factor, N-terminally processed	BANF1	76410000	64000000	62858000	64493000	89280000	60840000	49065000	59251000	74564000	87557000	30324000	51079000	70850000	97961000	71644000	62463000	71447000	74080000	80472000	86480000	61712000	55851000	74121000	70221000	81092000	68103000	70896000	71401000	62937000	59158000	62197000	60178000	58548000	73420000	49806000	92194000	63031000	76127000	57353000	57400000	66279000	71268000	82190000	70122000	68123000	88124000	58835000
O75533	Splicing factor 3B subunit 1	SF3B1	85717000	64625000	120720000	73591000	94838000	85961000	54401000	83262000	78096000	107500000	50932000	65638000	78249000	63322000	111520000	56250000	109920000	82145000	73178000	81557000	66505000	48624000	115730000	80918000	118130000	74043000	77200000	87605000	68378000	87108000	88772000	72411000	63657000	77250000	73259000	98421000	88686000	75133000	87981000	73312000	77589000	54033000	51410000	48564000	47597000	46906000	48704000
O75534-2;O75534;O75534-3;O75534-4	Cold shock domain-containing protein E1	CSDE1	15627000	11934000	16585000	20708000	21636000	20607000	13484000	25943000	20533000	20958000	18239000	22038000	19892000	15544000	28022000	13877000	17304000	16117000	20565000	17143000	24944000	12811000	17366000	22543000	18406000	20152000	19384000	18158000	18583000	24837000	18531000	20657000	15945000	15361000	17016000	22019000	22396000	21720000	22333000	22466000	19277000	17596000	10273000	14047000	22758000	16262000	13266000
O75569;O75569-3;O75569-2	Interferon-inducible double-stranded RNA-dependent protein kinase activator A	PRKRA	15022000	8658000	17371000	13068000	13459000	15981000	10153000	13026000	16200000	16670000	11193000	11902000	15463000	13838000	14133000	12285000	14488000	10549000	12519000	14566000	19163000	9270600	12095000	14284000	9968200	15981000	15392000	14074000	11113000	9031500	14716000	12456000	14929000	11978000	19978000	16096000	15585000	11492000	26043000	13319000	14505000	14205000	12702000	11106000	9094000	11190000	11306000
O75592-2;O75592	E3 ubiquitin-protein ligase MYCBP2	MYCBP2	0	0	0	0	0	0	0	0	0	0	0	87443.2	0	83418	148258	0	0	119736	0	0	0	136829	0	0	31018.7	0	0	131927	0	0	118966	0	0	42690.8	0	0	0	0	0	91891.3	0	0	63213	0	0	0	0
O75594	Peptidoglycan recognition protein 1	PGLYRP1	0	0	0	0	0	0	0	0	0	0	0	0	0	0	0	0	0	2.39178e+06	0	0	0	0	0	0	0	0	0	0	0	0	0	0	0	0	0	0	0	3.15261e+06	0	0	0	1.34678e+06	4.88262e+06	0	0	0	0
O75608;O75608-2	Acyl-protein thioesterase 1	LYPLA1	37907000	29323000	42093000	37121000	55491000	48674000	30119000	68706000	40189000	68329000	31112000	56926000	46328000	33551000	59475000	31028000	61919000	43161000	46239000	43966000	85732000	34905000	40312000	75902000	57839000	36200000	57979000	38867000	50407000	75017000	77937000	53933000	43523000	38598000	39036000	66310000	71701000	41603000	115600000	59292000	34520000	25467000	24736000	16015000	21211000	27407000	20269000
O75629	Protein CREG1	CREG1	1.48907e+07	9.58646e+06	7.75234e+06	7.4457e+06	7.85901e+06	1.46635e+07	1.49778e+07	1.43994e+07	4.03294e+07	2.08996e+07	3.0598e+07	1.59858e+07	3.78845e+07	1.11296e+07	1.63857e+07	1.06648e+07	3.20813e+07	5.74472e+06	1.28138e+07	1.53498e+07	2.01663e+07	1.26722e+07	1.16553e+07	4.07048e+07	1.31303e+07	1.14281e+07	1.19463e+07	8.27151e+06	2.95062e+06	1.1985e+07	5.57395e+06	1.63077e+07	2.79396e+07	1.72158e+07	0	1.90392e+07	4.21495e+07	1.8848e+07	2.41669e+07	1.41466e+07	2.01607e+07	1.34885e+07	8.8051e+06	1.53051e+07	4.24332e+06	1.06768e+07	2.61812e+07
O75643	U5 small nuclear ribonucleoprotein 200 kDa helicase	SNRNP200	64598000	51224000	106700000	85437000	81095000	82313000	42376000	73492000	57639000	83332000	37297000	83167000	64257000	50945000	68762000	51201000	94599000	67912000	55302000	74479000	63053000	35990000	87518000	57257000	118650000	64974000	54027000	57104000	69566000	75552000	111760000	53807000	50374000	54168000	33553000	80223000	68943000	66948000	73292000	80923000	68478000	47345000	30901000	41387000	65949000	45446000	38388000
O75663-2;O75663	TIP41-like protein	TIPRL	7.54469e+06	5.5835e+06	7.26611e+06	6.63329e+06	5.00216e+06	6.75176e+06	1.60744e+06	4.58877e+06	5.7403e+06	6.38066e+06	3.0232e+06	9.9132e+06	6.976e+06	3.60208e+06	3.16881e+06	6.12847e+06	5.67572e+06	8.51264e+06	9.66135e+06	6.06766e+06	7.45813e+06	5.86801e+06	3.5428e+06	8.76697e+06	8.05761e+06	6.92787e+06	6.0719e+06	6.93719e+06	4.44452e+06	4.71995e+06	7.3983e+06	3.79304e+06	1.56758e+06	8.63462e+06	3.63524e+06	2.02177e+06	1.78264e+06	2.55713e+06	6.88568e+06	6.58898e+06	5.09841e+06	5.466e+06	1.46196e+06	1.01292e+07	9.49195e+06	7.21585e+06	6.58563e+06
O75674-2;O75674	TOM1-like protein 1	TOM1L1	1.8881e+06	0	2.50908e+06	2.94793e+06	2.29626e+06	2.56273e+06	0	2.22395e+06	0	1.82964e+06	1.78622e+06	2.52243e+06	1.41844e+06	0	3.2311e+06	0	1.95989e+06	1.31266e+06	1.25121e+06	1.69014e+06	2.18376e+06	0	2.93353e+06	2.46037e+06	2.35768e+06	0	1.41091e+06	2.58979e+06	1.81395e+06	3.06081e+06	6.42984e+06	2.53521e+06	1.32464e+06	1.91617e+06	0	2.15142e+06	1.36612e+06	0	1.19696e+06	1.55471e+06	1.68814e+06	1.3266e+06	0	0	0	0	0
O75676-2;O75676	Ribosomal protein S6 kinase alpha-4	RPS6KA4	721520	767684	1.08869e+06	765134	2.91929e+06	986700	678091	1.17152e+06	1.18856e+06	1.66361e+06	837753	1.04206e+06	1.42339e+06	667484	1.13508e+06	787646	2.42039e+06	1.25458e+06	953503	1.32004e+06	1.01485e+06	404529	1.43632e+06	735905	1.88316e+06	1.09799e+06	1.04164e+06	970727	969854	807386	4.7014e+06	573652	0	1.2118e+06	876554	2.38784e+06	1.66259e+06	1.28467e+06	2.04103e+06	1.78255e+06	1.02503e+06	646957	824435	666531	1.11859e+06	616989	353872
O75683	Surfeit locus protein 6	SURF6	0	0	3.48173e+06	1.26137e+06	1.75965e+06	836833	0	2.0102e+06	0	2.96845e+06	0	969307	0	0	0	0	5.46512e+06	390441	0	1.36214e+06	965450	0	3.79177e+06	0	7.37058e+06	402465	0	2.78011e+06	1.01949e+06	621434	1.1325e+06	0	0	0	0	749974	4.38852e+06	849729	1.07655e+06	0	0	0	0	0	0	0	0
O75688;O75688-4;O75688-2;O75688-3	Protein phosphatase 1B	PPM1B	2.98147e+06	719980	3.45914e+06	6.7408e+06	0	947360	3.76309e+06	573039	2.12309e+06	4.57545e+06	3.40454e+06	4.2687e+06	4.00002e+06	2.60602e+06	4.45782e+06	3.56212e+06	3.90876e+06	3.25466e+06	2.11031e+06	3.94614e+06	4.19687e+06	3.70011e+06	3.30346e+06	1.08646e+06	7.87321e+06	2.98679e+06	4.2462e+06	4.60793e+06	354492	1.0147e+06	1.9842e+06	3.11838e+06	0	2.16336e+06	2.4301e+06	0	2.40776e+06	1.45263e+06	4.75295e+06	2.53303e+06	3.01011e+06	815104	0	1.60171e+06	745316	0	5.32604e+06
O75694-2;O75694	Nuclear pore complex protein Nup155	NUP155	3.15732e+06	3.29278e+06	4.89645e+06	3.95061e+06	2.53942e+06	4.20527e+06	2.28887e+06	3.18554e+06	1.18238e+06	2.53192e+06	1.34618e+06	2.62083e+06	1.98644e+06	2.27959e+06	2.16266e+06	2.93537e+06	5.16013e+06	2.8818e+06	2.88466e+06	2.63071e+06	510372	2.28178e+06	5.02915e+06	3.33949e+06	4.44182e+06	1.64615e+06	4.07574e+06	1.42684e+06	2.66183e+06	2.16567e+06	5.44167e+06	3.03874e+06	1.26968e+06	1.68716e+06	1.14256e+06	1.92309e+06	1.66405e+06	845984	3.44932e+06	1.91109e+06	2.37126e+06	1.37727e+06	407729	2.1724e+06	974195	2.28266e+06	1.24643e+06
O75695	Protein XRP2	RP2	5.85358e+06	0	3.55256e+06	0	604632	3.49865e+06	2.37997e+06	3.10898e+06	3.38914e+06	3.9013e+06	3.14483e+06	2.76634e+06	0	2.1254e+06	9.57464e+06	2.22581e+06	2.54202e+06	2.80762e+06	0	3.29826e+06	4.49476e+06	2.98918e+06	4.73489e+06	3.14537e+06	2.60206e+06	3.81092e+06	0	2.81202e+06	2.3567e+06	4.03307e+06	2.60559e+06	6.67379e+06	8.05305e+06	2.26059e+06	5.33602e+06	8.81333e+06	8.96968e+06	2.32674e+06	4.01478e+06	3.05047e+06	9.20536e+06	6.77397e+06	2.92301e+06	2.95743e+06	2.47161e+06	0	0
O75718	Cartilage-associated protein	CRTAP	528205	1.75595e+06	3.81023e+07	3.71166e+07	2.04165e+07	3.82611e+06	934807	2.27383e+07	3.29781e+06	2.68506e+07	3.21675e+06	8.83545e+06	2.47499e+06	1.21841e+06	1.05386e+07	1.6917e+06	4.36449e+07	2.86798e+06	1.52602e+07	2.18692e+07	1.18681e+07	1.55322e+06	3.56734e+07	2.04149e+06	2.92429e+07	1.20259e+06	1.47266e+06	1.26514e+07	3.46867e+07	3.569e+07	2.5943e+07	1.91864e+06	1.73146e+06	2.07632e+06	6.552e+06	1.91407e+07	7.91993e+06	1.22672e+07	4.42521e+07	2.36413e+07	1.81637e+07	1.714e+06	1.49343e+06	1.58616e+06	1.2968e+07	1.60356e+06	1.41124e+06
O75746;O75746-2	Calcium-binding mitochondrial carrier protein Aralar1	SLC25A12	42231000	37521000	47290000	40693000	39403000	28369000	42285000	30009000	28912000	33518000	38186000	23353000	24445000	34619000	31172000	41198000	38319000	46102000	40967000	36448000	28650000	36579000	48373000	27004000	33506000	27950000	26299000	33859000	37746000	33764000	30938000	39820000	30754000	34428000	36795000	36314000	24426000	29321000	31404000	28638000	39493000	44364000	39813000	34814000	47232000	45821000	43545000
O75751	Solute carrier family 22 member 3	SLC22A3	5.09448e+06	0	3.19273e+06	5.49603e+06	7.46371e+06	0	0	2.42716e+06	1.42581e+06	1.64051e+07	2.45479e+06	2.72319e+07	268987	0	1.43734e+07	2.18014e+06	6.15265e+06	1.41106e+07	0	0	1.6459e+06	1.01452e+06	3.34997e+06	4.51466e+06	8.12182e+06	0	0	4.3081e+06	7.08062e+06	1.34219e+06	1.42334e+06	2.0765e+06	1.09792e+07	6.20059e+06	456705	0	2.10821e+06	0	2.39132e+06	1.18577e+07	6.71749e+06	1.43751e+07	1.77574e+06	1.84844e+06	7.53045e+06	0	0
O75764	Transcription elongation factor A protein 3	TCEA3	0	0	632032	0	2.31471e+06	1.34266e+06	0	684685	0	922135	0	1.37582e+06	1.02256e+06	0	1.54836e+06	0	1.09808e+06	0	0	511678	0	0	825965	0	1.55747e+06	0	1.5749e+06	0	447518	705525	1.08227e+06	0	0	0	0	1.02334e+06	2.66934e+06	607445	1.07774e+06	522815	0	0	0	0	0	0	0
O75781;O75781-2	Paralemmin-1	PALM	11690000	17474000	9722900	11194000	8047200	14298000	12291000	11445000	9699800	9588900	14138000	12291000	17285000	17191000	8262400	17203000	9081900	10281000	11233000	8965100	9152500	12425000	11898000	16076000	10784000	11126000	13560000	13850000	17119000	9421400	23930000	7733700	14988000	11491000	16429000	10360000	10998000	9334300	15095000	17689000	13374000	10679000	10489000	15058000	25525000	13837000	14048000
O75787-2;O75787	Renin receptor	ATP6AP2	0	0	902560	0	927901	1.12188e+06	0	0	1.43627e+06	1.98084e+06	586841	0	0	0	0	0	0	0	0	0	3.93644e+06	708296	0	8.32573e+06	943191	489065	1.18004e+06	0	577967	433563	2.42028e+06	1.14549e+06	0	0	0	0	9.37144e+06	0	5.28477e+06	1.70045e+06	0	1.78436e+06	0	0	0	0	0
O75821	Eukaryotic translation initiation factor 3 subunit G	EIF3G	12145000	8625600	9037000	14903000	18167000	17275000	12182000	19376000	13484000	16535000	13629000	9909500	13619000	14103000	16893000	9376400	11109000	14247000	6801200	14236000	19058000	11357000	15902000	15047000	25835000	20374000	20324000	14278000	11510000	18405000	32350000	15328000	13807000	12599000	17716000	11486000	24393000	17588000	9332100	20518000	15488000	17439000	8632600	11332000	8348100	13799000	6672100
O75822;O75822-2;O75822-3	Eukaryotic translation initiation factor 3 subunit J	EIF3J	1.07865e+07	1.02094e+07	2.14273e+07	1.38369e+07	1.1586e+07	1.7188e+07	9.76552e+06	1.45656e+07	1.16131e+07	1.60535e+07	7.01214e+06	1.18076e+07	1.96952e+07	1.46747e+07	2.19394e+07	1.34528e+07	2.44326e+07	16111761	1.58197e+07	1.52194e+07	1.28521e+07	7.10427e+06	2.14716e+07	1.44204e+07	1.81128e+07	1.2287e+07	1.37279e+07	1.55335e+07	1.12388e+07	2.38846e+07	1.71022e+07	1.97231e+07	7.86271e+06	1.88432e+07	7.36113e+06	1.51495e+07	1.45993e+07	1.17293e+07	1.16048e+07	2.00451e+07	1.10831e+07	3.62651e+06	6.80667e+06	5.57516e+06	6.95288e+06	4.96767e+06	7.93605e+06
O75828	Carbonyl reductase [NADPH] 3	CBR3	29271000	43071000	71451000	70682000	77490000	47812000	43878000	52376000	73511000	78824000	47110000	46968000	42738000	59303000	64775000	42186000	43786000	58947000	75089000	64540000	155460000	73016000	100140000	71947000	90803000	42845000	54116000	67788000	83330000	58515000	63873000	93862000	43019000	78746000	48692000	71653000	126720000	56592000	219500000	70391000	45578000	38469000	51505000	45609000	75693000	25242000	36095000
O75832	26S proteasome non-ATPase regulatory subunit 10	PSMD10	1.95057e+07	5.30559e+06	6.54156e+06	1.18917e+06	2.7068e+07	8.16101e+06	1.42362e+07	2.2012e+07	8.73082e+06	9.42658e+06	1.48054e+07	5.03408e+06	7.41171e+06	1.54937e+07	1.08595e+07	4.1551e+06	4.8753e+06	4.98574e+06	2.23983e+07	1.24025e+07	1.82972e+07	1.17982e+07	5.57496e+06	1.96338e+07	6.5516e+06	1.45867e+07	5.85325e+06	1.19911e+07	7.61848e+06	1.21049e+07	4.44679e+06	1.10275e+07	1.34847e+07	9.71572e+06	3.49578e+07	9.32212e+06	1.17708e+07	7.0542e+06	4.22545e+06	8.31218e+06	9.05745e+06	1.2128e+07	6.96123e+06	8.16949e+06	2.55847e+07	5.24357e+06	3.12465e+06
O75843	AP-1 complex subunit gamma-like 2	AP1G2	1.82532e+06	1.05844e+06	2.78832e+06	1.51189e+06	3.84214e+06	3.56009e+06	494380	4.07232e+06	528630	1.96281e+06	637830	3.12514e+06	2.08003e+06	675456	2.49827e+06	1.13205e+06	1.8427e+06	2.09435e+06	1.64961e+06	2.36546e+06	3.17575e+06	360004	1.36255e+06	5.09112e+06	4.28306e+06	2.3409e+06	4.74986e+06	2.05506e+06	1.98218e+06	1.17635e+06	6.0443e+06	1.33447e+06	724594	1.03632e+06	2.2498e+06	2.76165e+06	5.41135e+06	3.08529e+06	4.2822e+06	3.78704e+06	1.56483e+06	560887	334635	384323	0	979105	86565
O75844	CAAX prenyl protease 1 homolog	ZMPSTE24	3.28166e+06	1.43368e+06	6.0995e+06	5.66132e+06	6.21275e+06	6.11133e+06	0	4.80533e+06	3.47606e+06	5.88796e+06	0	2.80442e+06	1.94449e+06	2.03342e+06	7.59576e+06	4.9587e+06	7.65433e+06	1.62555e+06	4.20761e+06	3.67442e+06	3.26145e+06	0	4.02867e+06	3.47512e+06	5.84905e+06	3.28947e+06	755781	4.47878e+06	4.85076e+06	6.90147e+06	4.60874e+06	2.62584e+06	4.19471e+06	2.46703e+06	444555	4.73969e+06	3.55964e+06	2.45836e+06	4.3226e+06	2.6166e+06	0	1.90982e+06	1.88083e+06	977200	1.80235e+06	1.20436e+06	1.15756e+06
O75874	Isocitrate dehydrogenase [NADP] cytoplasmic	IDH1	759470000	769970000	1235500000	735760000	1467800000	1378700000	693740000	1378300000	1220100000	1385400000	1152200000	1202900000	1343600000	786270000	1367300000	820760000	728950000	746520000	1078600000	1035400000	1478800000	769370000	1169400000	1959800000	1102400000	1364200000	1103800000	1177800000	694160000	1178600000	1100000000	1336700000	1142200000	1034900000	747920000	2327300000	1628900000	1060000000	1910100000	1347900000	970690000	828200000	644880000	555250000	577150000	722250000	670640000
O75880	Protein SCO1 homolog, mitochondrial	SCO1	9.6958e+06	6.05647e+06	4.51097e+06	0	5.46797e+06	3.98347e+06	8.52191e+06	7.68573e+06	439887	7.6182e+06	3.49836e+06	5.58682e+06	4.46275e+06	8.57318e+06	1.46876e+07	3.95072e+06	8.32751e+06	6.82016e+06	4.46644e+06	5.65703e+06	9.72795e+06	7.18862e+06	7.06173e+06	4.39393e+06	6.98203e+06	0	4.25955e+06	1.35347e+07	3.20897e+06	7.88594e+06	4.34131e+06	9.46191e+06	0	7.89794e+06	1.53513e+07	1.24059e+07	7.25495e+06	4.84257e+06	7.56841e+06	5.79385e+06	4.68224e+06	0	0	3.17629e+06	2.85269e+06	6.45884e+06	6.06135e+06
O75882-3;O75882-2;O75882	Attractin	ATRN	197125	450413	618457	373691	1.03628e+06	766620	311281	1.4962e+06	1.52284e+06	727160	1.2475e+06	1.15813e+06	1.06232e+06	1.13522e+06	0	435465	372539	1.09095e+06	680144	1.00825e+06	3.23066e+06	482057	347282	1.69001e+06	1.32923e+06	901737	968600	407794	873327	3.52114e+06	234467	982229	661141	370326	0	929745	1.6932e+06	383022	722770	921984	1.34689e+06	1.29989e+06	200103	328379	443250	173589	1.6453e+06
O75884;O75884-2	Putative hydrolase RBBP9	RBBP9	1.53709e+07	1.88218e+07	3.11091e+07	1.3655e+07	2.32857e+07	2.91716e+07	1.64926e+07	1.372e+07	2.47537e+07	3.57668e+07	1.64008e+07	1.67825e+07	3.2594e+07	3.3523e+07	2.71091e+07	2.26245e+07	1.47889e+07	2.59313e+07	2.32774e+07	3.53445e+07	1.72696e+07	2.2327e+07	2.90871e+07	4.47907e+07	1.32876e+07	3.88306e+07	1.93667e+07	2.55329e+07	1.17376e+07	1.24257e+07	1.93883e+07	2.38607e+07	2.05987e+07	1.86433e+07	1.87481e+07	3.70502e+07	3.93683e+07	2.94962e+07	1.62976e+07	5.5745e+06	1.45767e+07	2.76055e+07	506214	2.62594e+07	1.02805e+07	1.33201e+07	1.31571e+07
O75886	Signal transducing adapter molecule 2	STAM2	1.10158e+06	931175	2.7759e+06	3.7848e+06	3.2785e+06	4.91439e+06	0	1.93919e+06	429945	2.20146e+06	0	1.67004e+06	0	775657	2.8473e+06	0	1.66186e+06	4.44329e+06	2.91176e+06	1.42825e+06	2.83445e+06	420590	2.21971e+06	2.96239e+06	2.41978e+06	0	3.59283e+06	4.08407e+06	1.39398e+06	4.38149e+06	2.431e+06	5.03503e+06	0	1.64912e+06	0	717793	2.40601e+06	568151	1.78328e+06	4.49421e+06	2.30203e+06	475895	0	0	3.28629e+06	780209	0
O75891;O75891-3;O75891-2	Cytosolic 10-formyltetrahydrofolate dehydrogenase	ALDH1L1	396316	410558	1.24538e+06	510818	0	2.5365e+06	498035	819255	2.29462e+06	4.07187e+06	414502	572462	402427	731075	1.28441e+06	540662	943459	773600	628975	2.23299e+06	1.85051e+06	503952	439575	589255	464998	604034	226597	2.43946e+06	897588	3.36961e+06	961375	240548	403675	883848	407581	2.39889e+06	254858	2.12694e+06	0	533475	3.17345e+06	637569	1.79062e+06	715101	1.35726e+06	435097	769428
O75900;O75900-2;O75900-3	Matrix metalloproteinase-23;Matrix metalloproteinase-23, soluble form	MMP23A	456044	1.20243e+07	8.02975e+06	5.95026e+06	1.71034e+06	4.43357e+06	1.96308e+06	5.10479e+06	1.37996e+06	5.6603e+06	0	4.46571e+06	4.26286e+06	3.59577e+06	0	7.0828e+06	9.19363e+06	5.97412e+06	4.76623e+06	4.12507e+06	1.13523e+06	1.64389e+06	1.09285e+06	3.09708e+06	1.09142e+06	3.8723e+06	3.59458e+06	1.39073e+07	1.21249e+07	0	4.98242e+06	0	1.00467e+07	2.32519e+06	8.70454e+06	753114	315004	864920	7.53496e+06	3.16716e+06	2.32605e+07	1.20469e+07	4.63779e+07	2.79019e+07	1.7391e+07	2.52009e+07	1.01295e+06
O75915	PRA1 family protein 3	ARL6IP5	108490000	71892000	68468000	48641000	81973000	89521000	133530000	78999000	99810000	93583000	78919000	116580000	113590000	95316000	52185000	112900000	65814000	46352000	124250000	107260000	84862000	74976000	50230000	107620000	94369000	82436000	58175000	39126000	116820000	41317000	107990000	60503000	124100000	97068000	40668000	93012000	101010000	76942000	102290000	142100000	53274000	72751000	91133000	114400000	135550000	139700000	106810000
O75923;O75923-14;O75923-4;O75923-10;O75923-2;O75923-8;O75923-15;O75923-3;O75923-9;O75923-6;O75923-12;O75923-5;O75923-11;O75923-7;O75923-13	Dysferlin	DYSF	4.10168e+06	1.27836e+06	1.13686e+06	959163	1.228e+06	1.61839e+06	4.2642e+06	1.13615e+06	1.65331e+06	1.59511e+06	1.64959e+06	1.0817e+06	1.63688e+06	838346	2.72031e+06	4.29561e+06	786431	2.52592e+06	3.11874e+06	966441	384370	2.90616e+06	1.04236e+06	654302	765518	690331	216363	1.11409e+06	761386	1.18397e+06	215381	2.27774e+06	574199	2.50404e+06	3.74894e+06	810468	592551	1.62271e+06	571962	465741	1.15734e+06	2.13963e+06	1.45674e+06	949391	1.92356e+06	6.46827e+06	7.82207e+06
O75928-2;O75928;O75928-3	E3 SUMO-protein ligase PIAS2	PIAS2	0	1.0074e+06	0	0	0	0	2.2514e+06	0	400909	348652	465319	0	0	0	606498	0	0	820658	0	0	0	1.13751e+06	0	941523	0	0	447789	0	0	0	369101	0	0	1.00712e+06	0	519689	0	0	0	330535	0	0	0	2.41552e+06	0	761103	3.99911e+06
O75934	Pre-mRNA-splicing factor SPF27	BCAS2	2.21065e+07	2.5539e+07	3.86152e+07	1.65362e+07	2.2833e+07	3.00109e+07	1.19583e+07	2.72662e+07	1.85571e+07	1.75939e+07	9.36633e+06	1.82774e+07	5.16161e+07	2.33676e+07	4.22356e+07	2.36967e+07	2.87903e+07	1.7549e+07	2.58999e+07	2.0605e+07	1.89069e+07	1.50547e+07	1.04613e+07	2.0038e+07	2.83138e+07	3.04514e+07	1.73374e+07	2.7542e+07	2.05387e+07	1.85334e+07	2.38697e+07	2.62556e+07	2.71072e+07	8.80341e+06	2.81052e+07	2.84331e+07	4.56783e+07	3.12469e+07	6.40855e+06	2.42708e+07	2.36379e+07	1.6133e+07	2.9031e+07	2.7484e+07	4.25755e+06	3.33797e+07	1.71134e+07
O75935-3;O75935;O75935-2	Dynactin subunit 3	DCTN3	1.4763e+07	1.95933e+07	1.49275e+07	2.25885e+07	1.90369e+07	13944387	4.6848e+06	2.36832e+07	1.91034e+07	1.6135e+07	1.61529e+07	3.81326e+07	1.75449e+07	1.46633e+07	2.15944e+07	2.18053e+07	1.61049e+07	2.42436e+07	2.18286e+07	1.57289e+07	4.45117e+07	1.13864e+07	2.17875e+07	2.01807e+07	1.16631e+07	2.032e+07	1.77217e+07	2.41201e+07	2.86948e+07	2.82928e+07	2.26197e+07	2.36152e+07	1.65296e+07	1.01917e+07	9.87375e+06	1.74459e+07	1.59332e+07	6.33942e+06	3.66919e+07	4.17638e+07	1.87e+07	1.67595e+07	2.30299e+07	1.60218e+07	2.83651e+07	2.26844e+07	1.92844e+07
O75937	DnaJ homolog subfamily C member 8	DNAJC8	1.47005e+07	3.86139e+06	2.92244e+07	1.56356e+07	1.98857e+07	1.11304e+07	5.11485e+06	2.14289e+07	2.57287e+07	2.53645e+07	9.22971e+06	1.46092e+07	1.21247e+07	1.09154e+07	2.2761e+07	4.35238e+06	3.49566e+07	2.20399e+07	9.23117e+06	2.52205e+07	1.03289e+07	1.06236e+07	2.66313e+07	1.54397e+07	2.52468e+07	9.0236e+06	2.83302e+07	1.32555e+07	9.48714e+06	2.05245e+07	3.04723e+07	1.3821e+07	1.39214e+07	1.77858e+07	1.4614e+07	3.00674e+07	2.42319e+07	2.90734e+07	1.62132e+07	1.30308e+07	8.37046e+06	1.07299e+07	1.48427e+07	6.06856e+06	1.28491e+07	4.23459e+06	3.44768e+06
O75947-2;O75947	ATP synthase subunit d, mitochondrial	ATP5H	48617000	48361000	50585000	35018000	58021000	51762000	59150000	52956000	54491000	43362000	52715000	50689000	60337000	53157000	54582000	42092000	72298000	72779000	50541000	52672000	48456000	45375000	60641000	63757000	58881000	78306000	57439000	44748000	51624000	44947000	48625000	52911000	62377000	69192000	61943000	66433000	70738000	57210000	53467000	43707000	39429000	44002000	51249000	41058000	49426000	43653000	39564000
O75953;O75953-4;O75953-5	DnaJ homolog subfamily B member 5	DNAJB5	6.34149e+06	5.0489e+06	885057	3.41543e+06	4.80178e+06	3.04905e+06	570354	2.95543e+06	3.53509e+06	3.10232e+06	7.29361e+06	2.95432e+06	1.79244e+06	6.11324e+06	1.49426e+06	4.69925e+06	0	801222	5.49641e+06	1.18506e+06	1.53596e+06	7.21859e+06	641612	733438	969463	3.47898e+06	293351	1.20499e+06	1.72598e+06	3.98845e+06	949238	2.93984e+06	656759	4.62111e+06	3.94618e+06	0	0	3.72548e+06	0	1.09819e+06	1.56651e+06	3.93323e+06	1.08638e+06	7.64382e+06	9.04608e+06	8.89954e+06	844444
O75955;O75955-2	Flotillin-1	FLOT1	48537000	29278000	67189000	60340000	37904000	37508000	29660000	52435000	45921000	40925000	32885000	61222000	29164000	27743000	43959000	33164000	46275000	42761000	32882000	30109000	36493000	29998000	52073000	33903000	36832000	39002000	25033000	50113000	41371000	53599000	39214000	43083000	33771000	62558000	31375000	40819000	19141000	33879000	40757000	47090000	69823000	44989000	54349000	42282000	58217000	39287000	37405000
O75962-5;O75962;O75962-2;O75962-4	Triple functional domain protein	TRIO	0	0	99813.7	121304	119944	66133.9	50083.6	102531	0	94592	697669	84130.3	0	0	0	0	92456.1	0	0	90472.8	81353.5	0	913267	109150	122875	0	247968	0	101097	56632.9	104802	878996	0	99126.2	4.40573e+06	0	0	66803.3	81265.4	139411	52598.7	0	38723.1	1.68632e+06	93697.4	0	0
O75964	ATP synthase subunit g, mitochondrial	ATP5L	24598000	16557000	22521000	21470000	22202000	18546000	23021000	14493000	19394000	19535000	12858000	13749000	15523000	17083000	20698000	14214000	30929000	34406000	25103000	21747000	12844000	15417000	31528000	21636000	13849000	18030000	16970000	19134000	19563000	25549000	24699000	25785000	22782000	22194000	23224000	20811000	17960000	15943000	27728000	12062000	23188000	17279000	15765000	15296000	13278000	20616000	23612000
O75970-5;O75970-3;O75970-2;O75970	Multiple PDZ domain protein	MPDZ	0	0	134222	147321	133911	0	0	161944	0	0	0	564053	273396	0	215112	0	119876	0	0	0	485034	91616.6	0	104773	0	145696	98693	0	143756	214499	88665.9	0	0	83631.8	0	0	0	115954	198916	196174	0	0	0	0	0	0	183236
O75976;O75976-2	Carboxypeptidase D	CPD	4.68215e+06	3.29772e+06	6.59e+06	8.16023e+06	1.06325e+07	8.46674e+06	4.10854e+06	1.21406e+07	4.85326e+06	9.80194e+06	6.74609e+06	1.15974e+07	7.2195e+06	3.9864e+06	6.78546e+06	3.25045e+06	1.1255e+07	4.02732e+06	5.28047e+06	6.95014e+06	1.07506e+07	2.50779e+06	5.61808e+06	1.09224e+07	1.69812e+07	7.44831e+06	1.42828e+07	6.46529e+06	7.40871e+06	12485006	8.415e+06	7.03217e+06	5.61737e+06	5.72026e+06	4.81208e+06	1.36736e+07	1.08287e+07	7.49292e+06	1.71279e+07	1.22036e+07	5.74123e+06	3.35593e+06	1.33181e+06	1.68813e+06	2.7018e+06	1.53993e+06	655143
O76003	Glutaredoxin-3	GLRX3	28263000	40608000	34524000	38630000	35948000	41313000	24748000	36391000	40957000	31362000	12743000	30452000	42331000	37810000	38041000	47365000	43116000	34372000	47472000	32750000	33223000	22581000	44737000	34751000	33959000	30006000	20808000	29448000	27193000	35919000	29757000	44155000	35159000	30871000	21008000	36393000	39578000	36594000	30805000	32053000	31180000	25197000	35329000	36500000	25751000	36337000	23829000
O76021	Ribosomal L1 domain-containing protein 1	RSL1D1	8.22234e+06	1.00981e+07	2.80826e+07	1.47287e+07	2.29813e+07	1.35425e+07	9.21653e+06	1.5558e+07	1.12733e+07	2.06758e+07	6.8183e+06	9.21495e+06	1.07497e+07	1.16075e+07	1.67643e+07	2.77941e+06	4.44307e+07	1.00452e+07	8.22125e+06	1.80813e+07	7.35184e+06	3.64956e+06	2.16316e+07	1.26178e+07	4.45053e+07	1.7268e+07	1.19895e+07	1.06342e+07	9.31753e+06	1.05375e+07	1.56245e+07	4.71461e+06	4.71412e+06	1.33526e+07	6.31833e+06	2.28833e+07	1.40587e+07	1.80475e+07	2.001e+07	1.05611e+07	5.73141e+06	3.10985e+06	2.09472e+06	2.69687e+06	4.5349e+06	1.43599e+06	3.65235e+06
O76024	Wolframin	WFS1	24441000	20242000	17828000	29650000	34569000	16666000	13172000	32065000	24500000	28812000	25519000	29321000	17805000	27599000	14389000	25339000	15381000	40790000	22184000	23844000	18508000	23624000	14315000	22470000	22270000	19749000	15689000	19411000	39764000	31251000	24434000	27438000	19326000	21367000	16617000	21629000	26928000	30799000	43242000	35698000	20675000	45224000	24478000	30634000	48335000	17095000	15455000
O76031	ATP-dependent Clp protease ATP-binding subunit clpX-like, mitochondrial	CLPX	324895	240567	1.18864e+06	0	989178	1.11586e+06	302914	1.78288e+06	0	1.44016e+06	0	1.02249e+06	375007	403041	755548	246306	1.24893e+06	1.5953e+06	241032	939958	379621	180759	2.02498e+06	886345	1.64513e+06	0	1.47194e+06	867598	0	1.41833e+06	832139	756967	212922	568416	494306	1.47848e+06	1.30171e+06	657248	1.47104e+06	823409	0	0	0	0	0	0	0
O76038	Secretagogin	SCGN	4.07037e+06	924111	0	0	0	1.6686e+06	0	0	0	694699	0	0	0	0	0	0	1.88064e+06	4.77891e+06	0	1.29892e+06	8.02517e+06	0	1.85913e+07	627248	1.14483e+07	0	4.93799e+07	960417	1.17094e+06	0	1.13062e+06	0	3.09869e+06	920431	896245	0	0	0	596674	0	4.64392e+06	0	0	838450	0	0	0
O76041-2	Nebulette	NEBL	121840000	136370000	63681000	86684000	111870000	76544000	96419000	49080000	118680000	72490000	136880000	54176000	61604000	136980000	52525000	141440000	45445000	112220000	101270000	56646000	62186000	142450000	59100000	37079000	53851000	84589000	38330000	79014000	35698000	27332000	38699000	97789000	51782000	96303000	128600000	63952000	30493000	107830000	34416000	52089000	72325000	118840000	44820000	168620000	120210000	140260000	156310000
O76054;O76054-5;O76054-4	SEC14-like protein 2	SEC14L2	21374000	17444000	37367000	8008800	45603000	42737000	10640000	53156000	26511000	44359000	12271000	28752000	37593000	20246000	53671000	22898000	15665000	22420000	27221000	36991000	66646000	14210000	19519000	58536000	11081000	32180000	39515000	17315000	14506000	23592000	68587000	19158000	26074000	17734000	21280000	39711000	31731000	19254000	39523000	21744000	26426000	17334000	36607000	5471600	16058000	21273000	16044000
O76062;O76062-2	Delta(14)-sterol reductase	TM7SF2	1.35548e+07	0	8.39671e+06	6.43911e+06	3.9561e+06	7.3892e+06	5.92784e+06	5.79623e+06	4.01775e+06	5.9523e+06	1.74053e+07	4.58106e+06	1.90215e+07	4.40373e+06	1.69281e+07	6.53155e+06	2.82747e+06	1.04104e+07	9.85979e+06	5.50699e+06	5.06551e+06	7.9761e+06	1.20012e+07	1.61631e+07	6.73883e+06	4.91134e+06	1.72295e+07	9.7871e+06	5.44235e+06	7.51857e+06	4.86201e+06	1.43281e+07	4.34635e+06	4.9391e+06	7.47551e+06	7.01338e+06	1.4586e+07	2.61768e+06	5.60969e+06	6.30909e+06	5.94685e+06	0	2.92705e+06	5.04e+06	2.72805e+06	6.25219e+06	3.25575e+06
O76070	Gamma-synuclein	SNCG	8.57929e+07	4.57913e+07	7.15295e+06	2.91591e+07	3.77756e+07	1.29475e+07	5.50595e+06	2.65531e+07	1.79924e+07	1.73008e+07	3.46118e+07	2.03157e+06	10497316	2.04983e+07	1.90934e+07	2.4389e+07	3.87134e+06	4.37403e+07	3.41832e+07	4.89172e+06	0	2.01287e+07	5.01559e+06	1.27218e+06	1.45151e+06	1.68392e+07	0	6.32541e+06	0	4.59957e+06	4.01147e+06	2.62541e+07	7.51757e+06	3.24639e+07	1.55351e+07	2.00716e+06	3.01176e+06	1.91545e+07	0	0	2.77902e+07	2.48747e+07	8.19594e+06	1.83644e+07	1.16898e+08	2.26732e+07	3.92554e+06
O76074;O76074-2	cGMP-specific 3,5-cyclic phosphodiesterase	PDE5A	5.35965e+06	6.06461e+06	4.04306e+06	6.94019e+06	3.49954e+06	2.24518e+06	8.44863e+06	1.28332e+06	1.43034e+06	1.89173e+06	4.10712e+06	2.88366e+06	4.22447e+06	1.50927e+07	672183	7.24886e+06	3.6335e+06	3.62764e+06	1.33201e+07	2.19206e+06	1.05126e+06	5.27831e+06	6.23047e+06	4.63812e+06	380630	2.21041e+06	2.92447e+06	3.78995e+06	7.5064e+06	5.08507e+06	2.93007e+06	4.65367e+06	4.55859e+06	5.48093e+06	4.32067e+06	1.45723e+06	2.02626e+06	3.07388e+06	2.11e+06	3.75764e+06	1.54305e+06	1.70677e+06	2.6265e+06	3.81243e+06	2.95649e+06	7.41163e+06	2.48805e+07
O76076	WNT1-inducible-signaling pathway protein 2	WISP2	0	7.02596e+06	3.07753e+06	0	651926	2.91392e+06	3.43878e+06	0	8.22836e+06	6.77528e+06	0	0	0	4.52961e+06	0	3.30807e+06	1.45321e+07	2.68771e+06	0	0	0	2.25886e+06	0	0	3.33637e+06	5.25623e+06	0	2.92738e+07	3.86134e+06	0	2.07188e+06	0	5.94985e+06	5.00989e+06	2.95438e+06	0	0	0	5.28665e+06	0	7.95126e+06	3.16e+06	2.97445e+07	2.31506e+07	4.5868e+06	6.20651e+06	1.98232e+06
O76094;O76094-2	Signal recognition particle subunit SRP72	SRP72	17792000	9691000	23001000	23235000	18977000	24748000	12263000	16711000	23940000	17647000	19206000	18409000	9849200	13970000	23565000	14981000	27252000	22669000	13575000	18253000	29836000	17043000	21123000	17300000	19578000	18579000	17551000	16031000	15685000	24794000	19018000	32585000	14067000	21879000	14886000	24127000	16727000	14038000	17940000	20194000	17646000	12276000	18082000	9375700	19002000	19289000	9488500
O94760;O94760-2	N(G),N(G)-dimethylarginine dimethylaminohydrolase 1	DDAH1	90310000	60306000	119920000	92124000	177600000	132720000	54059000	130980000	106270000	193260000	81361000	187010000	93333000	70703000	133520000	82181000	146940000	100050000	114630000	103280000	247180000	72629000	87907000	183600000	140250000	108190000	97659000	109440000	121690000	182120000	189380000	165780000	131090000	94577000	75239000	173260000	246860000	76992000	255080000	193120000	103890000	114960000	97801000	50520000	67544000	71282000	59003000
O94766-2;O94766	Galactosylgalactosylxylosylprotein 3-beta-glucuronosyltransferase 3	B3GAT3	1.00901e+06	3.06196e+06	4.14584e+06	0	4.08121e+06	7.88801e+06	1.12113e+06	7.3399e+06	2.89822e+06	6.64842e+06	1.28931e+06	1.94029e+06	3.46543e+06	2.06786e+06	4.07912e+06	999375	2.72206e+06	3.81517e+06	3.97759e+06	4.69528e+06	1.97045e+06	0	3.25491e+06	7.08232e+06	6.28277e+06	5.61036e+06	1.31032e+06	3.48301e+06	1.29194e+06	5.46615e+06	5.57184e+06	3.66559e+06	1.63746e+06	0	3.47528e+06	4.3534e+06	9.96219e+06	4.68026e+06	9.59403e+06	7.48677e+06	547508	864087	1.85681e+06	2.41025e+06	693167	865518	0
O94769-2;O94769	Extracellular matrix protein 2	ECM2	2.36121e+06	0	1.08685e+06	1.63358e+06	2.39436e+06	0	2.60093e+06	0	0	244629	674653	0	0	1.40177e+06	67465.3	0	0	258040	0	0	0	0	257512	1.90081e+06	0	1.58114e+06	1.77823e+06	0	0	2.11224e+06	0	143010	260338	2.1524e+06	622496	0	0	0	0	2.14601e+06	0	0	0	0	0	0	0
O94776;O94776-2	Metastasis-associated protein MTA2	MTA2	3.75198e+06	3.00847e+06	6.5613e+06	2.4191e+06	6.23958e+06	5.51636e+06	341615	8.53095e+06	3.48394e+06	5.46435e+06	521785	6.5261e+06	6.11317e+06	617726	2.53317e+06	1.84595e+06	5.98363e+06	3.00718e+06	2.41843e+06	4.02089e+06	4.43318e+06	814186	4.53935e+06	3.1648e+06	9.32795e+06	5.2421e+06	4.09834e+06	2.02901e+06	3.53787e+06	3.11739e+06	6.84027e+06	3.39855e+06	2.16831e+06	1.64318e+06	2.87643e+06	6.11411e+06	5.59171e+06	5.21955e+06	7.28445e+06	7.25536e+06	1.46159e+06	1.85433e+06	2.24136e+06	2.558e+06	0	1.18779e+06	988155
O94788;O94788-2;O94788-3;O94788-4	Retinal dehydrogenase 2	ALDH1A2	58774000	43083000	26920000	38849000	45625000	38224000	41386000	24080000	40290000	39918000	34622000	34054000	21781000	63119000	30144000	63424000	19580000	34390000	47769000	20832000	19809000	60767000	22391000	23892000	23811000	25984000	10917000	24992000	14108000	8925100	18264000	25394000	31354000	29892000	35368000	17130000	22261000	41840000	15664000	28159000	27302000	33805000	10915000	41726000	43174000	52209000	60835000
O94804	Serine/threonine-protein kinase 10	STK10	0	0	7.74359e+06	1.35857e+07	1.08132e+07	8.48448e+06	0	8.84441e+06	347971	7.18281e+06	1.35467e+06	5.49393e+06	0	0	329957	0	7.70921e+06	559566	0	5.21168e+06	4.90766e+06	0	472960	1.26808e+06	2.11613e+06	4.03037e+06	1.13524e+06	515493	3.27681e+06	1.94535e+07	2.27575e+06	0	388706	1.42475e+06	222811	5.7253e+06	4.29677e+06	6.45768e+06	792208	2.69008e+06	1.83535e+07	4.36708e+06	1.3096e+06	0	7.46934e+06	0	0
O94811	Tubulin polymerization-promoting protein	TPPP	8.72337e+06	2.97213e+06	4.07603e+06	4.43842e+06	2.82219e+06	1.92085e+06	3.51596e+06	2.03708e+06	1.53795e+06	2.02665e+06	5.28155e+06	2.58407e+06	3.84342e+06	2.97285e+06	1.30395e+06	2.91464e+06	2.28942e+06	4.11315e+06	6.0098e+06	2.44626e+06	6.04953e+06	1.054e+07	3.63189e+06	4.07541e+06	2.80975e+06	4.46017e+06	3.92008e+06	785423	1.09042e+07	7.82089e+06	2.4892e+06	5.15577e+06	2.49604e+06	9.86014e+06	5.78371e+06	840995	1.90775e+06	2.71958e+06	0	7.99368e+06	3.50339e+06	4.09505e+06	1.06263e+07	6.01673e+06	4.73356e+06	8.43402e+06	6.214e+06
O94813-3;O94813-2;O94813	Slit homolog 2 protein;Slit homolog 2 protein N-product;Slit homolog 2 protein C-product	SLIT2	0	0	0	420727	0	0	0	0	0	0	0	457512	0	0	0	0	0	0	0	0	3.33305e+06	0	0	365170	0	0	455988	0	0	277121	0	0	128266	0	0	116844	312364	0	337040	0	0	0	0	0	0	0	62475
O94818-4;O94818-2;O94818-3;O94818	Nucleolar protein 4	NOL4	4.12158e+07	4.20529e+07	6.902e+06	9.78009e+06	5.80582e+06	7.03976e+06	127170995	7.84388e+06	0	7.50199e+06	8.65467e+07	7.28048e+06	5.26017e+07	7.88371e+07	3.43193e+07	9.44421e+07	7.54081e+06	5.04035e+07	7.15756e+07	8.80366e+06	6.5266e+06	6.23919e+07	4.26136e+07	4.64652e+07	1.49865e+07	1.89764e+07	3.45382e+07	6.33265e+07	9.04616e+06	1.06098e+07	6.93542e+06	6.05494e+07	1.62585e+07	7.33804e+07	1.90412e+08	7.7767e+06	1.00179e+07	1.05702e+07	5.74969e+06	8.08098e+06	1.14836e+07	1.39214e+07	1.51678e+07	9.21819e+07	1.02553e+07	7.8224e+07	7.83969e+07
O94819	Kelch repeat and BTB domain-containing protein 11	KBTBD11	1.86558e+06	895099	2.51437e+06	1.51101e+06	894282	3.04955e+06	531374	0	2.17809e+06	3.17164e+06	290430	1.74484e+06	2.00409e+06	488417	2.78555e+06	1.11326e+06	0	961518	489597	1.22655e+06	1.83619e+06	461353	1.6762e+06	1.5741e+06	1.00982e+06	2.27868e+06	632825	919037	1.38633e+06	2.37206e+06	2.76027e+06	964688	984957	1.47916e+06	0	922625	370968	975692	981014	2.06935e+06	2.96992e+06	1.44276e+06	361614	0	0	1.67977e+06	0
O94826	Mitochondrial import receptor subunit TOM70	TOMM70A	24405000	22404000	30762000	28041000	34162000	27349000	21170000	36600000	25845000	31709000	17496000	35984000	29135000	27529000	41354000	22229000	45367000	30588000	34100000	29759000	33898000	17215000	40946000	42802000	45163000	29540000	39419000	31705000	30525000	36468000	34425000	30840000	25014000	30484000	24144000	33053000	55659000	26883000	30093000	35916000	27654000	19809000	23211000	24989000	27932000	21487000	15426000
O94830	Phospholipase DDHD2	DDHD2	1.05058e+06	288760	771469	1.07323e+06	1.27783e+06	812105	652098	1.12199e+06	423811	1.22997e+06	0	489034	653722	516822	203889	0	1.63583e+06	0	1.69529e+06	1.51987e+06	691947	0	544614	858503	704083	128180	297677	998537	736230	965822	1.83329e+06	0	0	336516	0	758047	1.36219e+06	1.19311e+06	676691	732095	1.62944e+06	1.1905e+06	0	872272	715963	0	0
O94832	Unconventional myosin-Id	MYO1D	27929000	31969000	53397000	64057000	48761000	63204000	39453000	54086000	31397000	51120000	27509000	40732000	37129000	36079000	36765000	30508000	49615000	40772000	40284000	55908000	49553000	22635000	54537000	55294000	54371000	41416000	47696000	59088000	52702000	70536000	69835000	30926000	39039000	35891000	40274000	52916000	54763000	42101000	75504000	42052000	42517000	30124000	38209000	21077000	26031000	17218000	43359000
O94855;O94855-2	Protein transport protein Sec24D	SEC24D	5.48444e+06	4.00848e+06	2.85548e+06	5.87763e+06	6.69186e+06	5.55008e+06	5.03545e+06	4.26154e+06	4.05524e+06	2.69752e+06	5.40665e+06	5.3449e+06	6.88695e+06	4.58696e+06	6.51523e+06	3.95299e+06	3.89775e+06	4.2325e+06	6.59766e+06	3.37328e+06	2.57922e+06	2.5723e+06	4.55468e+06	7.37774e+06	5.49977e+06	4.19516e+06	4.75489e+06	5.12887e+06	3.19784e+06	3.84539e+06	4.21688e+06	1.4458e+06	5.31434e+06	7.02715e+06	6.07195e+06	9.16654e+06	3.73948e+06	1.57072e+06	7.7723e+06	4.14128e+06	1.42124e+06	815512	1.20443e+06	1.09815e+06	1.5305e+06	1.65182e+06	1.27931e+06
O94874;O94874-2;O94874-3	E3 UFM1-protein ligase 1	UFL1	40898000	28499000	54522000	40569000	60904000	57705000	30380000	57246000	43977000	46417000	42668000	51363000	39613000	34763000	47100000	34459000	44253000	50115000	44937000	41334000	56025000	34505000	50436000	50466000	65482000	33710000	35084000	53234000	56314000	41544000	30628000	38697000	38828000	44698000	39807000	35704000	34430000	42282000	45833000	39936000	45602000	38116000	31423000	35469000	31609000	38236000	24682000
O94875-10;O94875-3;O94875-4;O94875-12;O94875-8;O94875-2;O94875-5			110270000	139180000	187950000	137520000	145500000	96860000	159390000	98878000	117760000	111810000	109670000	254690000	88614000	139260000	96992000	111940000	85499000	173680000	213870000	166550000	177240000	157160000	74675000	138840000	87200000	103390000	99029000	115280000	303580000	145190000	93644000	124300000	163180000	102900000	172410000	89205000	108310000	105890000	133470000	240190000	152870000	298990000	328540000	196160000	197550000	157060000	170290000
O94875-7			19825000	19329000	19697000	15933000	16040000	7759800	20865000	10377000	16583000	12030000	20555000	21165000	9426000	18470000	17130000	16601000	14498000	27856000	25023000	19570000	15210000	24523000	11931000	11095000	8967900	11648000	5053100	24158000	27545000	19712000	8318700	16409000	18489000	10839000	43233000	11539000	12700000	11712000	18164000	18671000	23256000	36220000	18708000	33661000	20052000	26426000	29363000
O94880-2;O94880	PHD finger protein 14	PHF14	1.72474e+06	2.73323e+06	1.28371e+06	0	846276	1.01465e+06	6.33248e+06	300596	3.19531e+06	2.60487e+06	2.9141e+07	569512	2.43044e+06	0	582334	1.62889e+06	0	0	1.64395e+06	1.98799e+06	0	902221	4.41636e+06	1.75971e+06	1.1815e+06	1.79221e+06	3.23096e+06	1.52869e+07	0	0	984768	0	1.73477e+07	2.15047e+06	339038	2.20779e+06	2.20145e+06	2.72606e+06	1.40063e+06	1.18549e+06	2.97296e+06	2.42543e+06	0	1.53978e+07	209451	2.17773e+06	3.08265e+06
O94886	CSC1-like protein 1	TMEM63A	1.41787e+07	8.42627e+06	8.46651e+06	7.93325e+06	7.84999e+06	1.27649e+07	9.28036e+06	7.77869e+06	5.40859e+06	8.19721e+06	8.05023e+06	4.97311e+06	5.80243e+06	6.50117e+06	1.03779e+07	7.06917e+06	8.45412e+06	8.0771e+06	1.04261e+07	8.84369e+06	5.68059e+06	4.59825e+06	9.86901e+06	6.20624e+06	1.11317e+07	1.12206e+07	418147	1.44467e+07	6.93652e+06	4.99036e+06	2.42162e+06	7.21785e+06	3.54143e+06	7.55223e+06	5.57817e+06	6.99488e+06	8.37972e+06	1.15701e+07	1.31076e+07	8.8555e+06	9.35631e+06	6.34974e+06	3.15498e+06	7.07579e+06	3.95593e+06	4.3013e+06	5.23762e+06
O94887;O94887-3;O94887-2	FERM, RhoGEF and pleckstrin domain-containing protein 2	FARP2	495287	0	656679	0	104053	1.25768e+06	0	721346	342837	123538	200110	393521	0	0	634528	0	260376	0	67596.1	619676	566705	157306	0	241795	694251	803837	296064	434725	465049	104396	302770	341639	254594	0	0	544890	867797	124031	495102	571795	0	0	115488	315852	273866	0	0
O94888	UBX domain-containing protein 7	UBXN7	3.19867e+06	1.11493e+06	6.63131e+06	3.78688e+06	3.21084e+06	4.22151e+06	1.68461e+06	5.14372e+06	1.5064e+06	2.99155e+06	1.6395e+06	3.28297e+06	2.36992e+06	873766	552505	2.00993e+06	4.50773e+06	3.6364e+06	1.96176e+06	2.19386e+06	2.61762e+06	1.11986e+06	3.26955e+06	2.35003e+06	7.56863e+06	4.56796e+06	4.6055e+06	2.61111e+06	3.99187e+06	3.20462e+06	3.316e+06	784199	2.37261e+06	3.2335e+06	836293	2.79195e+06	1.11981e+06	2.57808e+06	2.98929e+06	4.19656e+06	2.33184e+06	1.35695e+06	742440	0	2.55476e+06	1.34336e+06	231340
O94901-8;O94901;O94901-9;O94901-6;O94901-5	SUN domain-containing protein 1	SUN1	2.99057e+06	2.7348e+06	6.11456e+06	2.90185e+06	3.78468e+06	4.21651e+06	2.56253e+06	3.625e+06	2.30039e+06	3.94207e+06	1.48645e+06	1.09601e+06	4.62426e+06	3.79415e+06	3.91319e+06	4.73843e+06	4.79921e+06	4.68981e+06	3.91485e+06	3.46288e+06	1.47721e+06	1.72442e+06	5.35027e+06	4.21577e+06	5.1425e+06	4.65759e+06	3.44015e+06	4.89871e+06	2.48221e+06	3.45011e+06	2.57324e+06	3.47976e+06	1.31797e+06	4.87488e+06	1.95564e+06	4.59084e+06	2.65104e+06	2.30878e+06	2.63242e+06	3.26389e+06	4.10204e+06	3.37867e+06	1.32218e+06	3.62319e+06	2.41299e+06	3.302e+06	3.57913e+06
O94903	Proline synthase co-transcribed bacterial homolog protein	PROSC	11891000	14742000	14568000	9880300	15256000	15522000	9604500	18156000	20953000	18517000	14307000	12331000	14628000	15729000	20792000	15871000	7662500	14871000	13686000	14750000	20893000	10865000	16475000	16531000	18446000	17288000	15826000	17239000	11938000	11284000	15704000	11270000	12270000	15759000	15540000	13252000	16358000	14830000	15308000	13576000	14000000	14911000	13740000	13106000	19040000	13648000	15693000
O94905	Erlin-2	ERLIN2	28795000	12906000	23045000	24899000	27216000	22655000	17610000	23851000	23315000	25510000	16414000	18503000	25340000	22297000	23550000	25068000	17369000	21797000	26211000	17834000	24956000	12708000	19088000	31257000	16760000	22888000	17545000	20845000	18280000	22410000	25526000	34831000	19261000	23973000	13040000	25432000	21699000	18406000	28103000	19186000	30564000	14399000	16435000	22935000	20260000	17343000	14710000
O94906;O94906-2	Pre-mRNA-processing factor 6	PRPF6	3.07973e+07	2.75294e+07	5.16287e+07	130372602	3.43473e+07	6.26295e+07	1.55624e+07	3.11248e+07	1.7164e+07	2.79606e+07	7.53789e+06	2.65077e+07	4.55456e+06	2.04749e+07	1.0084e+07	3.00321e+06	2.43619e+07	4.80177e+07	4.6956e+07	2.58964e+07	2.22494e+07	1.87695e+07	5.91736e+06	1.595e+07	1.62145e+07	1.75034e+07	1.44523e+07	1.99738e+07	5.52295e+07	69468314	1.85964e+07	2.56561e+07	1.34431e+07	1.86162e+07	1.22815e+07	2.15941e+07	11957397	2.18892e+07	7.92433e+06	3.39002e+07	5.64776e+07	2.82764e+07	8.04264e+06	3.04953e+06	1.09473e+08	2.44414e+07	126535
O94911;O94911-3	ATP-binding cassette sub-family A member 8	ABCA8	782035	391168	1.05628e+06	1.31898e+06	1.09084e+06	1.1539e+06	240650	0	824317	1.10483e+06	574446	0	524697	243956	1.03532e+06	425927	607427	852222	143228	172545	0	0	976459	255758	660664	864894	0	1.22757e+06	0	123669	150367	831954	0	767937	1.52276e+06	820055	431559	1.20681e+06	49126.8	0	1.44187e+06	1.0941e+06	455938	449270	0	469721	0
O94919	Endonuclease domain-containing 1 protein	ENDOD1	83091000	63881000	65825000	80146000	79030000	84415000	55260000	87327000	67879000	93875000	61841000	93542000	76317000	61960000	96257000	78804000	48889000	69421000	72987000	59881000	124630000	66640000	45980000	84595000	59163000	78692000	62507000	65963000	62627000	62276000	102750000	99887000	73683000	69299000	72431000	88316000	132940000	57452000	115400000	69980000	64268000	54065000	51089000	78369000	53659000	93681000	74099000
O94925;O94925-3	Glutaminase kidney isoform, mitochondrial	GLS	3.55238e+06	2.1402e+06	5.67372e+06	2.83912e+06	4.29418e+06	2.04831e+06	2.3013e+06	7.55689e+06	3.91083e+06	2.83185e+06	0	3.41659e+06	3.67515e+06	3.00044e+06	1.38754e+06	1.67192e+06	4.2676e+06	2.5815e+06	1.26996e+06	4.21945e+06	8.24516e+06	1.53192e+06	1.73777e+06	3.2155e+06	3.95095e+06	736204	3.14815e+06	2.76172e+06	665185	4.27457e+06	5.95318e+06	1.41498e+06	2.20333e+06	4.97623e+06	3.19771e+06	4.01253e+06	2.76605e+06	3.2313e+06	3.473e+06	4.18603e+06	4.29155e+06	1.16586e+06	3.49082e+06	2.12075e+06	615098	1.90009e+06	3.73835e+06
O94966-4;O94966-3;O94966;O94966-7;O94966-6;O94966-5	Ubiquitin carboxyl-terminal hydrolase 19	USP19	0	0	0	0	666860	0	0	559630	0	223068	0	519962	0	261648	363222	0	646741	471513	0	545689	0	0	0	569917	792425	0	0	324644	157906	650295	216300	383472	0	124100	0	675801	0	527955	649537	286556	234463	0	0	0	537837	0	0
O94973;O94973-2;O94973-3	AP-2 complex subunit alpha-2	AP2A2	52163000	51735000	61142000	60100000	53686000	55471000	39470000	51826000	35164000	47385000	26986000	40562000	46612000	47346000	44733000	48397000	57970000	56797000	54984000	60187000	46103000	36926000	63659000	48523000	45109000	42159000	38700000	47239000	48836000	65833000	52597000	47663000	39785000	55354000	39366000	48715000	42792000	48960000	41251000	43143000	40231000	45022000	37626000	37405000	32078000	51955000	39204000
O94979-6;O94979-3;O94979-10;O94979-4;O94979-9;O94979-2;O94979;O94979-8;O94979-7;O94979-5	Protein transport protein Sec31A	SEC31A	79249000	78067000	114890000	81894000	101790000	120450000	54385000	155880000	107610000	102730000	71478000	123580000	103010000	67649000	131650000	77842000	106880000	88644000	77448000	110290000	107040000	52216000	101020000	138930000	129220000	110830000	99622000	127530000	92163000	128320000	112340000	99728000	89446000	103580000	79137000	115010000	121390000	89062000	176000000	103630000	79655000	65358000	73495000	61729000	79785000	60579000	48488000
O94985-2;O94985	Calsyntenin-1;Soluble Alc-alpha;CTF1-alpha	CLSTN1	618955	0	1.46043e+06	558037	2.40053e+06	1.96351e+06	207719	1.4654e+06	1.34368e+06	1.31276e+06	414344	1.83923e+06	0	0	0	0	1.09217e+06	607007	1.44781e+06	647139	2.93016e+06	0	0	3.11367e+06	535912	1.56078e+06	1.0074e+06	0	2.57065e+06	2.01783e+06	2.77769e+06	1.05089e+06	1.48051e+06	509293	0	508449	3.14246e+06	538637	4.73904e+06	3.22814e+06	853146	1.10486e+06	0	0	1.22023e+06	0	783692
O94992	Protein HEXIM1	HEXIM1	6.04053e+06	489716	4.32719e+06	0	6.52709e+06	2.09792e+06	944474	4.99542e+06	812029	3.83764e+06	1.69038e+06	1.69934e+06	3.08622e+06	2.6347e+06	9.59504e+06	7.81402e+06	3.38277e+06	6.26909e+06	670648	2.60078e+06	2.50113e+06	2.74261e+06	3.85442e+06	1.20257e+06	6.31381e+06	6.26768e+06	8.65155e+06	6.79076e+06	971102	715893	2.78937e+06	7.27209e+06	3.4728e+06	883229	3.30565e+06	6.75801e+06	2.21384e+06	6.01133e+06	2.93987e+06	3.27069e+06	762670	2.20139e+06	0	686433	1.71262e+06	2.8904e+06	0
O95049-5;O95049;O95049-4;O95049-3	Tight junction protein ZO-3	TJP3	0	0	402271	0	188477	314646	0	350534	0	309508	287317	221954	0	0	113730	0	263599	0	0	0	46168.1	0	617447	0	327004	209977	1.73991e+06	428358	162988	403730	228858	196303	0	0	0	433490	0	427310	361676	314435	0	0	0	0	0	0	0
O95050-2;O95050	Indolethylamine N-methyltransferase	INMT	6.66095e+06	0	0	0	0	0	0	0	0	4.98003e+06	0	0	4.83889e+06	8.13367e+06	0	1.62764e+07	0	0	0	0	0	1.53794e+07	0	0	0	0	0	4.45063e+06	1.17634e+07	0	0	0	0	0	1.93869e+07	6.80006e+06	1.34076e+06	1.30718e+07	0	0	6.49621e+06	0	0	0	0	0	0
O95071-2;O95071	E3 ubiquitin-protein ligase UBR5	UBR5	0	0	2.99266e+06	195896	77989.4	257722	0	0	0	130060	0	148632	0	0	0	0	200785	0	0	0	618419	0	0	0	3.90815e+06	0	0	279488	1.22744e+06	0	3.62478e+06	0	0	0	0	282313	268241	234165	2.94212e+06	1.25103e+06	0	0	0	0	0	0	0
O95081;O95081-2	Arf-GAP domain and FG repeat-containing protein 2	AGFG2	1.519e+06	2.21195e+06	3.61912e+06	1.77014e+06	5.02994e+06	3.44045e+06	1.35286e+06	3.90477e+06	2.50518e+06	3.01896e+06	3.62201e+06	2.92659e+06	1.26688e+06	1.98905e+06	1.53346e+06	6.18524e+06	2.26073e+06	1.17093e+06	2.87805e+06	2.99102e+06	1.6277e+06	3.36742e+06	1.75228e+06	3.57759e+06	2.78881e+06	5.1249e+06	6.03069e+06	4.14662e+06	1.58383e+06	1.25134e+06	2.43924e+06	3.88596e+06	1.75796e+06	4.55857e+06	3.05097e+06	2.54791e+06	3.70602e+06	3.05706e+06	3.80638e+06	3.46701e+06	1.39208e+06	1.52011e+06	939737	1.04579e+06	2.67964e+06	1.25156e+06	1.99379e+06
O95084-2;O95084	Serine protease 23	PRSS23	827556	745010	1.09738e+06	0	0	954429	0	2.47507e+06	0	1.42791e+06	2.1703e+06	2.24045e+06	0	1.02578e+06	3.55933e+06	756337	1.89313e+06	0	0	350927	2.33938e+06	1.05881e+06	0	4.22449e+06	1.3241e+06	3.31923e+06	2.94759e+06	1.10624e+06	0	0	1.36476e+06	0	875841	0	0	0	0	0	5.38568e+06	765918	2.08147e+06	0	3.18977e+06	1.89783e+06	3.92747e+06	3.47519e+06	0
O95139-2;O95139	NADH dehydrogenase [ubiquinone] 1 beta subcomplex subunit 6	NDUFB6	7.37362e+06	7.83586e+06	0	0	2.4162e+06	2.38179e+06	3.36902e+06	0	0	0	1.03289e+07	9.06064e+06	5.17082e+06	9.81199e+06	7.84384e+06	5.31664e+06	0	3.24904e+06	3.59884e+06	0	8.90605e+06	6.58231e+06	0	8.39565e+06	2.38661e+06	5.3773e+06	5.52251e+06	4.84953e+06	0	1.0715e+06	0	3.9723e+06	6.1156e+06	9.61849e+06	7.85e+06	5.18008e+06	6.40124e+06	6.01306e+06	9.44406e+06	6.63088e+06	3.84922e+06	0	0	6.38367e+06	5.57118e+06	1.01862e+07	6.40258e+06
O95140	Mitofusin-2	MFN2	1.13781e+06	1.48185e+06	1.09436e+06	1.07109e+06	675929	811331	268925	1.14402e+06	422485	1.12789e+06	158805	442389	267120	1.63252e+06	406073	946294	621086	594223	1.15719e+06	413939	391140	386307	405633	477753	1.15812e+06	0	288193	487530	790396	1.29904e+06	611417	518332	486138	904325	0	0	0	0	1.0961e+06	594673	833004	1.02142e+06	279342	0	683625	1.03534e+06	1.4712e+06
O95149	Snurportin-1	SNUPN	0	228070	0	0	485425	0	0	1.17758e+06	0	152783	0	523022	0	0	0	0	0	578359	0	271559	331005	0	305706	0	796047	0	832964	0	0	0	0	0	0	0	0	0	0	0	1.42637e+06	0	895977	286744	0	0	0	0	0
O95159	Zinc finger protein-like 1	ZFPL1	1.16856e+07	6.00444e+06	1.61743e+07	4.69352e+06	2.05796e+07	1.95929e+07	1.29696e+07	2.92852e+07	6.89424e+06	1.93792e+07	1.63432e+07	1.77838e+07	2.51267e+07	1.3202e+07	2.20548e+07	1.14457e+07	1.71486e+07	1.18694e+07	1.46002e+07	1.69486e+07	1.87956e+07	4.2685e+06	1.48134e+07	2.24452e+07	2.82174e+07	2.24102e+07	2.21634e+07	1.92173e+07	1.90752e+07	2.69469e+07	1.82736e+07	13749205	7.99244e+06	1.03196e+07	1.50961e+07	2.28426e+07	3.14298e+07	1.72738e+07	6.47075e+07	2.88332e+07	12350531	7.58627e+06	5.32108e+06	1.17163e+07	6.73552e+06	6.39866e+06	6.42123e+06
O95163	Elongator complex protein 1	IKBKAP	424144	0	909053	0	832103	381062	0	758226	0	725280	0	0	221049	279196	0	0	711711	0	245321	258901	481603	101590	0	301005	541251	133346	328840	0	744589	248187	728114	299521	0	187942	487664	465111	440943	416142	1.19292e+06	583026	235374	0	0	0	263098	0	0
O95168-2;O95168	NADH dehydrogenase [ubiquinone] 1 beta subcomplex subunit 4	NDUFB4	26744000	17685000	32575000	20930000	21547000	22526000	16917000	27918000	17643000	18446000	20461000	22125000	23537000	19038000	30774000	18044000	24826000	24978000	23830000	23187000	27336000	16630000	18418000	31084000	34235000	20497000	22943000	31420000	20543000	19620000	29087000	28077000	20436000	29990000	26946000	34820000	32929000	24080000	42197000	25475000	25672000	19794000	21700000	16713000	13451000	20768000	27400000
O95169-3;O95169;O95169-2	NADH dehydrogenase [ubiquinone] 1 beta subcomplex subunit 8, mitochondrial	NDUFB8	5.23717e+07	4.48727e+07	7.89521e+07	1.46293e+07	5.41574e+07	6.25445e+07	4.28034e+07	6.22628e+07	3.2905e+07	5.11096e+07	4.50676e+07	6.61724e+07	1.02351e+08	7.75007e+07	4.18879e+07	7.74334e+07	4.93185e+07	4.61617e+07	8.45234e+07	7.07262e+07	4.13436e+07	3.94404e+07	2.95644e+07	8.21959e+07	7.3386e+07	4.94413e+07	6.27595e+07	5.13793e+07	3.62932e+07	3.38357e+07	6.96432e+07	4.16969e+07	3.93428e+07	6.59414e+07	3.71352e+07	6.52983e+07	9.15553e+07	7.11351e+07	1.15398e+08	6.12989e+07	2.79023e+07	4.34988e+07	6.40375e+07	4.06713e+07	4.36386e+07	8.00512e+07	8.89861e+07
O95178	NADH dehydrogenase [ubiquinone] 1 beta subcomplex subunit 2, mitochondrial	NDUFB2	9.12304e+06	1.10801e+07	1.63025e+07	0	1.99797e+07	1.61704e+07	1.56557e+07	3.9927e+07	2.90495e+07	1.49625e+07	3.76469e+07	3.59005e+07	2.78733e+07	1.36143e+07	2.55519e+07	1.08652e+07	2.06189e+07	6.13824e+06	1.02287e+07	1.34412e+07	3.65431e+07	2.11617e+07	8.35566e+06	2.40179e+07	6.62452e+07	1.976e+07	2.26823e+07	1.85917e+07	1.9913e+07	1.43293e+07	3.24e+07	2.37822e+07	3.3382e+07	1.9827e+07	1.62636e+07	3.52029e+07	3.80561e+06	5.05724e+06	7.72307e+07	3.705e+07	1.55999e+07	4.50295e+06	4.66805e+07	1.60322e+07	2.28224e+07	7.76874e+06	1.08206e+07
O95182	NADH dehydrogenase [ubiquinone] 1 alpha subcomplex subunit 7	NDUFA7	1.11295e+07	7.74138e+06	1.10016e+07	1.24123e+07	1.03752e+07	7.99241e+06	2.90706e+06	5.04267e+06	1.26267e+07	6.79476e+06	1.23304e+07	1.72311e+07	1.0965e+07	7.2772e+06	1.57347e+07	1.04596e+07	1.65845e+07	5.77497e+06	8.92754e+06	1.16696e+07	1.78659e+07	7.44533e+06	2.19299e+06	3.04921e+07	1.21382e+07	2.74717e+07	1.05397e+07	1.34299e+07	1.06209e+07	7.47819e+06	2.25967e+07	1.04768e+07	1.07545e+07	2.5502e+07	4.91053e+06	1.78823e+07	1.44892e+07	8.72446e+06	2.026e+07	1.65208e+07	8.28634e+06	4.96013e+06	1.92322e+07	6.63007e+06	5.50142e+06	1.29075e+07	0
O95183	Vesicle-associated membrane protein 5	VAMP5	0	4.40209e+06	5.15513e+06	4.95278e+06	5.41479e+06	4.53298e+06	2.86847e+07	8.45548e+06	1.81618e+06	4.14436e+06	2.74072e+07	7.84532e+06	912539	0	2.15702e+06	0	1.95501e+06	1.77502e+07	4.77135e+06	4.47817e+06	7.51359e+06	2.22286e+07	3.20799e+07	2.52461e+06	7.64013e+06	1.45645e+07	3.03698e+07	1.17931e+07	9.58375e+06	2.29156e+07	1.87956e+06	1.87112e+07	0	0	1.44967e+07	4.32453e+06	1.03331e+06	2.72984e+06	3.24862e+06	2.00824e+07	7.72624e+06	3.7408e+06	1.39694e+07	0	1.3918e+07	4.92308e+06	7.65802e+06
O95197-3;O95197-6;O95197-5;O95197-4;O95197-7;O95197-2;O95197	Reticulon-3	RTN3	2.39391e+07	0	2.92916e+07	4.59226e+07	1.49303e+07	1.70526e+07	3.06735e+06	0	8.08337e+06	3.10278e+07	6.07291e+06	1.37482e+07	0	1.10142e+07	1.43009e+07	0	2.83973e+07	1.43392e+07	2.01754e+07	4.42807e+06	6.65496e+06	1.4129e+07	1.92504e+07	2.03939e+07	0	1.85913e+07	8.98722e+06	0	9.61441e+06	2.33874e+07	2.68331e+07	6.04937e+06	2.00124e+07	1.94621e+07	1.21461e+06	9.18924e+06	3.0345e+07	9.9012e+06	7.22733e+06	5.86864e+06	1.85238e+07	1.46422e+07	6.3092e+06	0	9.84435e+06	2.5922e+07	0
O95202	LETM1 and EF-hand domain-containing protein 1, mitochondrial	LETM1	2.94723e+06	3.27417e+06	4.13811e+06	3.61248e+06	4.01284e+06	4.229e+06	5.82432e+06	3.646e+06	4.43887e+06	4.91683e+06	3.21531e+06	2.82731e+06	3.31037e+06	3.82806e+06	7.42419e+06	2.64918e+06	6.71918e+06	4.93728e+06	2.6429e+06	3.40721e+06	6.93412e+06	1.69723e+06	1.18033e+07	7.04158e+06	7.08622e+06	6.54027e+06	8.75471e+06	6.28389e+06	3.4996e+06	4.08515e+06	3.98869e+06	3.12666e+06	3.6938e+06	5.14386e+06	5.73304e+06	6.99993e+06	6.0894e+06	4.91817e+06	6.32699e+06	4.19568e+06	1.49185e+06	1.17254e+06	2.37482e+06	1.15732e+06	1.21566e+06	1.38313e+06	2.29578e+06
O95218-2;O95218	Zinc finger Ran-binding domain-containing protein 2	ZRANB2	6068400	4605800	23163000	14131000	19097000	14123000	8029100	23288000	11228000	18673000	7242300	11341000	8604700	8282000	13535000	6440800	26617000	8620000	11959000	13147000	13664000	3235100	11502000	15053000	33981000	12605000	11876000	9129600	14258000	11516000	21222000	8064900	5834000	11429000	5030800	9369300	14335000	8192100	16635000	14315000	7742000	6081100	8928000	6514500	10056000	5391500	6591800
O95219;O95219-2	Sorting nexin-4	SNX4	2.55835e+06	2.06692e+06	2661114	2.32177e+06	1.84709e+06	1.0449e+06	2.13396e+06	3.32291e+06	1.27786e+06	1.81602e+06	2.0292e+06	3.01376e+06	3.0853e+06	3.00585e+06	3.28185e+06	1.82282e+06	2.50418e+06	7.61774e+06	1.61442e+06	3.33404e+06	1.66153e+06	2.26077e+06	4.9699e+06	2.17607e+06	4.54508e+06	6.61711e+06	2.99958e+06	3.14417e+06	2.06934e+06	0	3.97702e+06	6.77412e+06	1.09225e+06	1.97123e+06	3.6332e+06	3.89284e+06	0	2.14529e+06	1.62322e+06	1.42291e+06	1.96384e+06	1.64581e+06	1.11679e+06	1.29356e+06	1.79672e+06	1.69656e+06	2.93839e+06
O95232	Luc7-like protein 3	LUC7L3	7.93326e+06	1.66787e+07	2.80419e+07	8.87112e+06	2.60424e+07	2.81176e+07	7.40373e+06	1.50937e+07	2.29366e+07	2.37856e+07	7.5007e+06	2.73398e+07	3.62571e+07	2.07508e+07	2.37221e+07	1.38156e+07	2.42705e+07	8.31006e+06	1.3194e+07	2.63951e+07	1.21439e+07	6.56013e+06	2.04573e+07	1.50251e+07	3.98812e+07	2.86488e+07	2.01146e+07	2.03918e+07	9.31428e+06	1.37521e+07	1.01752e+07	1.41637e+07	1.55477e+07	1.16658e+07	1.21542e+07	2.8862e+07	3.73922e+07	2.50362e+07	1.15779e+07	1.97952e+07	6.58103e+06	7.25709e+06	1.53049e+07	1.14714e+07	1.00226e+07	7.19446e+06	7.07537e+06
O95248;O95248-4	Myotubularin-related protein 5	SBF1	570009	1.07507e+06	266824	4.04901e+06	2.12886e+06	1.51346e+06	0	2.33485e+06	257979	907161	0	1.65467e+06	279372	1.0944e+06	779846	1.04434e+06	2.0838e+06	399160	822019	1.19993e+06	3.46307e+06	0	1.05176e+06	159594	587916	1.45102e+06	423880	227520	4.31833e+06	1.24546e+06	513576	175494	1.06282e+06	195111	408513	1.126e+06	562490	2.13183e+06	1.42273e+06	3.49596e+06	1.78317e+06	3.63496e+06	183469	494405	573747	613944	501071
O95249;O95249-2	Golgi SNAP receptor complex member 1	GOSR1	1.11563e+07	9.23559e+06	1.74915e+07	6.98392e+06	3.13226e+07	3.20066e+07	1.33397e+07	3.08077e+07	1.45928e+07	2.50111e+07	1.2359e+07	2.67586e+07	2.25275e+07	1.71168e+07	3.32131e+07	1.33742e+07	2.6994e+07	9.08697e+06	1.32935e+07	1.98656e+07	9.39278e+06	7.32248e+06	1.29352e+07	1.89934e+07	3.18866e+07	2.14181e+07	2.04701e+07	1.80135e+07	1.1203e+07	4.34934e+06	1.50692e+07	1.23572e+07	1.37639e+07	1.02952e+07	9.35252e+06	2.36662e+07	1.95218e+07	1.5471e+07	1.58646e+07	1.17849e+07	1.02506e+07	5.45055e+06	7.04216e+06	7.3826e+06	1.17947e+07	1.03896e+07	3.65995e+06
O95260-2;O95260	Arginyl-tRNA--protein transferase 1	ATE1	4.56322e+06	9.18995e+06	6.55072e+06	3.56615e+06	7.31651e+06	8.10357e+06	4.57441e+06	7.04416e+06	3.10936e+06	4.09113e+06	1.11344e+06	6.56661e+06	4.28527e+06	7.92718e+06	5.91047e+06	3.84229e+06	3.8229e+06	5.27906e+06	4.34673e+06	6.39929e+06	3.08301e+06	3.75845e+06	4.41202e+06	5.23452e+06	8.8486e+06	5.12187e+06	5.88654e+06	1.06718e+06	6.90667e+06	4.03132e+06	1.66018e+06	1.33958e+06	4.42253e+06	5.92774e+06	1.1693e+06	4.80837e+06	5.82984e+06	5.58475e+06	608438	6.74691e+06	6.50532e+06	5.36133e+06	6.85407e+06	1.50637e+06	1.14473e+07	1.00224e+07	2.98035e+06
O95274	Ly6/PLAUR domain-containing protein 3	LYPD3	0	0	0	0	0	0	0	1.08229e+06	0	0	0	522009	0	0	0	0	0	0	0	551203	0	0	0	0	0	0	0	0	0	0	0	0	0	0	0	0	0	0	809384	0	0	1.00623e+06	0	0	523133	0	0
O95292;O95292-2	Vesicle-associated membrane protein-associated protein B/C	VAPB	1.87792e+07	1.05621e+07	1.42851e+07	1.03754e+07	2.20003e+07	1.77283e+07	6.22191e+06	1.48161e+07	2.32269e+07	1.91642e+07	2.32724e+07	1.7777e+07	1.27354e+07	1.54949e+07	2.90811e+07	8.54211e+06	1.30103e+07	1.62459e+07	1.3028e+07	2.02296e+07	1.6753e+07	1.00669e+07	1.54019e+07	2.54593e+07	1.3579e+07	2.91801e+07	2.51451e+07	1.80093e+07	1.15276e+07	1.81722e+07	1.13994e+07	8.10603e+06	2.33839e+07	2.15188e+07	1.3175e+07	2.12254e+07	2.54766e+07	2.69877e+07	8.39884e+06	8.98755e+06	1.62776e+07	2.08558e+07	2.59322e+07	1.09854e+07	1.64529e+07	1.34369e+07	1.09453e+07
O95295	SNARE-associated protein Snapin	SNAPIN	2.75055e+06	4.9207e+06	1.6631e+07	4.37022e+06	1.92228e+07	1.38043e+07	1.40562e+06	6.74842e+06	1.47674e+07	1.57837e+07	2.28559e+06	1.6482e+07	8.42868e+06	0	1.58098e+07	3.33816e+06	1.77374e+07	2.17894e+06	2.5678e+06	1.29218e+07	2.46774e+07	0	6.21108e+06	6.9156e+06	2.3598e+07	1.46076e+07	2.14976e+08	9.81274e+06	3.94574e+06	1.64605e+07	1.84725e+07	1.11088e+07	1.225e+07	4.68249e+06	0	1.956e+07	2.23208e+07	1.56007e+07	2.23478e+07	1.52271e+07	3.92305e+06	5.29718e+06	0	2.36612e+06	6.22687e+06	0	2.92153e+06
O95299;O95299-2	NADH dehydrogenase [ubiquinone] 1 alpha subcomplex subunit 10, mitochondrial	NDUFA10	21253000	15110000	29936000	21883000	22390000	22448000	13631000	25453000	15711000	15715000	13452000	15979000	13950000	11926000	21198000	14809000	23605000	21700000	18109000	21807000	15737000	12315000	18650000	22678000	28908000	10342000	15325000	16981000	21045000	16418000	22412000	22852000	13152000	23296000	20969000	22852000	18069000	19312000	34220000	14701000	22810000	15983000	12382000	8863400	12598000	16300000	18495000
O95302;O95302-3	Peptidyl-prolyl cis-trans isomerase FKBP9	FKBP9	2.11285e+06	550036	3.51145e+06	4.65577e+06	2.73458e+06	2.3376e+06	2.259e+06	4.53781e+06	4.65058e+06	2.31196e+06	2.82575e+06	3.81986e+06	2.67928e+06	5.17038e+06	776329	5.78302e+06	3.62539e+06	4.06798e+06	3.64002e+06	3.45731e+06	3.96668e+06	1.66725e+06	7.59533e+06	5.25867e+06	3.29615e+06	3.01655e+06	1.90101e+06	3.10321e+06	3.72023e+06	4.93379e+06	4.46555e+06	1.52144e+06	4.60411e+06	2.70572e+06	828379	3.45749e+06	3.15605e+06	3.62282e+06	4.57968e+06	4.27859e+06	1.97634e+06	2.88619e+06	2.96109e+06	2.32445e+06	5.12614e+06	2.84207e+06	5.78228e+06
O95319-5;O95319-2;O95319;O95319-4;O95319-3	CUGBP Elav-like family member 2	CELF2	0	1.49982e+06	1.36159e+06	1.35571e+06	0	892259	0	2.81237e+06	844354	1.03123e+06	0	1.23901e+06	829143	772897	0	513157	886702	0	687270	2.99128e+06	1.08299e+06	0	0	0	539769	1.75437e+06	0	608911	2.44386e+06	2.36272e+06	591202	465938	353803	359713	1.00696e+06	4.19166e+06	804043	2.91414e+06	344914	604149	747177	0	1.83759e+06	2.09836e+06	1.44208e+06	0	1.45559e+06
O95336	6-phosphogluconolactonase	PGLS	188780000	172390000	180810000	168110000	177090000	199880000	154670000	248310000	191830000	232580000	154640000	216750000	293330000	214670000	312630000	215900000	193330000	174170000	182290000	225420000	336660000	151370000	149650000	288980000	225150000	213350000	168020000	207980000	190020000	178630000	212640000	217960000	224810000	179190000	217400000	214630000	306540000	198730000	236100000	239350000	184230000	158620000	180940000	137910000	172030000	136760000	137040000
O95340;O95340-2	Bifunctional 3-phosphoadenosine 5-phosphosulfate synthase 2;Sulfate adenylyltransferase;Adenylyl-sulfate kinase	PAPSS2	212550	673759	0	1.10892e+06	0	3.03481e+06	483712	165137	3.30396e+06	0	1.56514e+06	0	2.02816e+06	0	256351	437991	1.25467e+06	0	0	0	0	291262	0	588079	1.39563e+06	4.3349e+06	346522	0	0	1.49001e+06	158437	0	263965	999502	0	0	0	1.14355e+06	0	0	0	0	0	213446	0	0	0
O95352;O95352-3;O95352-2	Ubiquitin-like modifier-activating enzyme ATG7	ATG7	298564	381982	1.80563e+06	720674	1.0978e+06	1.81629e+06	0	1.47109e+06	2.04099e+06	1.93565e+06	1.59195e+06	992134	917421	1.5325e+06	1.19106e+06	1.2234e+06	1.13282e+06	1.32341e+06	1.96688e+06	2.60351e+06	1.26216e+06	506142	2.01562e+06	1.04053e+06	2.30808e+06	1.78195e+06	1.28566e+06	1.97314e+06	977452	1.39946e+06	1.21244e+06	2569466	1.51252e+06	0	809994	2.60562e+06	2.20205e+06	3.40436e+06	3.47639e+06	1.46423e+06	807791	746090	1.9008e+06	336109	539456	0	978415
O95359-3;O95359;O95359-2;O95359-6;O95359-1;O95359-5	Transforming acidic coiled-coil-containing protein 2	TACC2	0	81274.3	308079	450974	594091	744040	0	354187	242807	351529	0	907451	211187	0	144097	0	508653	194023	140256	538187	702297	0	174346	317036	382489	172965	200797	344136	447844	487696	251772	64619.9	78461.6	148703	0	254050	630034	216526	445941	423100	444857	318711	139187	0	162314	214239	0
O95372	Acyl-protein thioesterase 2	LYPLA2	2.16977e+07	2.28561e+07	5.57196e+07	2.83678e+07	2.91526e+07	3.49115e+07	3.59964e+07	3.71162e+07	3.38722e+07	4.45018e+07	2.32407e+07	4.80735e+07	2.36329e+07	1.72672e+07	1.23507e+07	1.91538e+07	4.12852e+07	1.74778e+07	3.71172e+07	2.51526e+07	3.52651e+07	3.01798e+07	3.95951e+07	5.59703e+07	5.38217e+07	3.27299e+07	6.18183e+07	2.03611e+07	2.00552e+07	5.56459e+07	1.6777e+07	2.86105e+07	2.88304e+07	3.99404e+07	1.35475e+07	3.57551e+07	3.45613e+07	2.9774e+07	4.4316e+07	3.34461e+07	1.92386e+07	2.32699e+07	2.95604e+07	8.85688e+06	1.79016e+07	1.61636e+07	2.47175e+07
O95373	Importin-7	IPO7	6.37342e+06	3.31225e+06	6.61055e+06	8.69567e+06	4.10686e+06	4.37013e+06	4.10038e+06	6.74732e+06	1.50134e+06	2.24323e+06	1.07121e+06	5.79242e+06	3.59102e+06	3.93825e+06	5.94242e+06	4.3626e+06	6.27594e+06	1.16203e+07	7.66818e+06	2.54052e+06	3.01067e+06	6.00188e+06	9.35968e+06	4.54374e+06	9.48083e+06	1.94119e+06	6.01662e+06	6.20949e+06	4.89852e+06	1.03057e+07	6.94805e+06	7.72395e+06	2.00026e+06	5.17236e+06	3.41478e+06	4.34275e+06	3.68877e+06	1.77517e+06	1.09884e+07	6.2751e+06	5.57299e+06	4.82514e+06	1.04062e+06	2.12167e+06	4.13897e+06	2.89363e+06	4.61906e+06
O95379-3;O95379-2;O95379;O95379-4	Tumor necrosis factor alpha-induced protein 8	TNFAIP8	3.91627e+06	4.93146e+06	5.54896e+06	7.66201e+06	3.55438e+06	4.02143e+06	1.87329e+06	5.46987e+06	2.60229e+06	4.78182e+06	482469	3.14627e+06	4.86683e+06	3.35464e+06	3.51852e+06	5.91189e+06	2.33224e+06	5.42169e+06	0	2.30133e+06	1.71063e+07	1.66769e+06	6.27821e+06	3.78188e+06	2.41178e+06	1.27568e+06	5.94942e+06	3.98431e+06	6.9813e+06	5.4477e+06	6.63506e+06	6.32197e+06	3.54849e+06	2.53138e+06	1.13798e+06	6.95676e+06	4.57567e+06	1.49113e+06	901447	4.47074e+06	3.7915e+06	5.17297e+06	3.93408e+06	4.59162e+06	7.93335e+06	4.616e+06	6.04511e+06
O95394;O95394-3;O95394-4	Phosphoacetylglucosamine mutase	PGM3	78709000	47833000	98977000	68795000	134980000	89563000	54144000	120900000	76050000	100460000	71296000	112070000	120300000	66145000	88680000	39864000	78057000	64017000	67147000	86430000	195100000	53325000	70590000	116420000	100550000	57023000	98600000	112380000	87357000	87564000	60804000	71036000	76212000	64656000	72748000	55414000	81350000	72023000	107240000	107510000	81440000	63176000	44462000	26587000	34513000	41083000	33766000
O95396	Adenylyltransferase and sulfurtransferase MOCS3;Molybdopterin-synthase adenylyltransferase;Molybdopterin-synthase sulfurtransferase	MOCS3	583460	0	1.37242e+06	1.15639e+06	1.12315e+06	561152	993101	1.88952e+06	1.0807e+06	669758	2.24582e+06	0	1.11305e+06	1.09222e+06	3.20936e+06	0	1.89557e+06	0	549983	0	0	0	473422	2.38919e+06	2.19067e+06	2.03419e+06	3.28192e+06	1.72486e+06	0	1.0548e+06	960514	3.63833e+06	100903	994602	2.24625e+06	551702	497796	2.89899e+06	0	2.45669e+06	1.03017e+06	0	0	489252	0	637147	0
O95400	CD2 antigen cytoplasmic tail-binding protein 2	CD2BP2	2.65399e+06	1.2874e+06	7.74013e+06	2.3219e+06	6.39557e+06	4.32791e+06	0	7.83732e+06	3.14051e+06	6.07575e+06	0	7.13938e+06	1.44798e+06	1.03406e+06	3.34024e+06	0	4.69006e+06	1.48402e+06	0	4.74751e+06	3.47439e+06	0	3.45276e+06	3.66913e+06	1.21544e+07	2.33754e+06	5.06806e+06	3.11032e+06	3.19703e+06	4.63247e+06	6.43865e+06	1.41177e+06	2.01609e+06	3.48895e+06	1.66011e+06	3.98506e+06	4.46092e+06	6.67652e+06	5.34077e+06	4.84912e+06	3.2085e+06	0	1.95186e+06	0	2.21053e+06	0	0
O95425;O95425-4;O95425-3;O95425-2	Supervillin	SVIL	92544000	93636000	66906000	79057000	72656000	59602000	72480000	65642000	81375000	62431000	103120000	72125000	55110000	80891000	61932000	82326000	43784000	70963000	63979000	73950000	74552000	115020000	44297000	42859000	47922000	82277000	39753000	66844000	72802000	69590000	35838000	65979000	55866000	69350000	94568000	47333000	37885000	75398000	31286000	58318000	65634000	115280000	82988000	97840000	149770000	99426000	80881000
O95428-4;O95428-6;O95428-5;O95428	Papilin	PAPLN	202801	1.87331e+06	0	252983	77740.1	497884	731393	0	1.05426e+06	253124	132185	0	448670	313336	113747	511255	292851	587680	458635	381147	328315	0	839200	303073	176036	825916	159514	601875	0	0	0	0	608542	144821	193852	126209	0	569989	0	0	1.50426e+06	1.35759e+06	1.22218e+06	1.41412e+06	669367	918305	710127
O95433;O95433-2	Activator of 90 kDa heat shock protein ATPase homolog 1	AHSA1	28198000	25265000	29904000	28162000	25586000	28090000	20686000	30020000	23343000	29983000	20556000	19772000	29690000	29123000	24894000	20448000	38829000	25562000	28534000	29709000	25983000	24850000	29520000	27085000	29298000	29213000	32517000	21916000	21010000	25587000	36979000	31707000	19644000	27089000	22177000	26142000	26538000	25345000	26558000	20375000	21770000	18768000	14372000	14559000	13199000	20658000	16882000
O95456-2;O95456	Proteasome assembly chaperone 1	PSMG1	2.93118e+07	9.90565e+06	3.76179e+06	6.00284e+06	6.11328e+06	2.39543e+06	9.26106e+06	1.28384e+07	4660771	6.37477e+06	1.19727e+07	6.24126e+06	1.05802e+07	1.23736e+07	1.01162e+07	1.28769e+07	4.0938e+06	1.50332e+07	1.36379e+07	6.66358e+06	7.32996e+06	7.14262e+06	1.03562e+07	6.57021e+06	8.79992e+06	3.43291e+06	3.38107e+06	3.73798e+07	3.72321e+06	7.50386e+06	5.40357e+06	1.06191e+07	2.7779e+06	5.973e+06	7.73511e+06	4.34752e+06	0	4.38581e+06	4.69901e+06	8.5006e+06	3.54989e+06	2.45817e+06	2.14401e+06	1.30099e+07	0	5.97012e+06	1.0859e+07
O95470	Sphingosine-1-phosphate lyase 1	SGPL1	990281	0	3.17339e+06	1.1539e+06	0	2.1459e+06	0	2.45363e+06	712691	2.0037e+06	502012	829394	547818	0	0	0	2.68547e+06	2.24273e+06	1.09779e+06	2.13849e+06	1.89718e+06	0	2.73907e+06	2.13251e+06	2.12892e+06	1.52718e+06	1.65257e+06	2.44935e+06	0	2.07622e+06	1.7268e+06	3.61449e+06	1.70768e+06	1.04305e+06	0	3.32434e+06	1.6435e+06	1.8155e+06	3.50138e+06	950543	1.09997e+06	896830	675372	1.2937e+06	655193	1.67607e+06	0
O95479	GDH/6PGL endoplasmic bifunctional protein;Glucose 1-dehydrogenase;6-phosphogluconolactonase	H6PD	6118900	15777000	15665000	16748000	9659500	11028000	11440000	21768000	9003800	13831000	10444000	14243000	13857000	15157000	12811000	12920000	12189000	15434000	12853000	17228000	13441000	10209000	15956000	13646000	17203000	18539000	15073000	18512000	10212000	11859000	11433000	9224300	18393000	9805800	8561400	10763000	15655000	19802000	15855000	9072200	9929400	14216000	11365000	14525000	11846000	9009800	14858000
O95486	Protein transport protein Sec24A	SEC24A	3.1928e+06	3.22708e+06	5.92996e+06	3.27357e+06	4.67571e+06	6.15304e+06	1.54759e+06	7.66035e+06	6.61176e+06	5.87505e+06	3.36937e+06	4.90597e+06	1.51259e+07	3.33012e+06	1.57494e+07	1.44341e+06	3.81043e+06	3.17486e+06	2.06883e+06	5.6451e+06	3.65097e+06	1.28493e+06	4.90562e+06	7.84995e+06	9.47942e+06	3.61082e+06	7.04644e+06	9.11193e+06	4.77993e+06	1.03257e+07	7.71417e+06	5.42424e+06	3.34039e+06	4.8086e+06	2.40994e+06	7.30968e+06	7.71317e+06	2.62001e+06	8.16957e+06	4.93181e+06	5.48606e+06	3.1358e+06	4.99583e+06	2.08891e+06	1.06705e+06	1.90462e+06	1.51503e+06
O95487-2;O95487;O95487-3	Protein transport protein Sec24B	SEC24B	4.73213e+06	3.239e+06	3.8609e+06	3.10437e+06	8.32933e+06	6.16703e+06	4.51968e+06	7.94144e+06	5.33302e+06	5.69428e+06	3.94354e+06	4.52295e+06	4.3912e+06	4.76929e+06	8.21542e+06	4.67314e+06	5.50524e+06	4.37047e+06	4.15469e+06	2.21202e+06	4.71679e+06	1.25404e+06	7.36358e+06	5.69141e+06	7.46278e+06	5.80189e+06	8.98928e+06	5.42202e+06	4.55008e+06	8.54291e+06	8.67152e+06	5.88352e+06	4.03821e+06	4.47217e+06	4.7143e+06	6.81043e+06	8.56871e+06	2.06379e+06	8.78051e+06	6.00859e+06	5.46036e+06	3.77404e+06	4.19202e+06	2.00294e+06	2.47038e+06	2.79842e+06	1.63017e+06
O95563	Mitochondrial pyruvate carrier 2	MPC2	6.2514e+06	0	2.30901e+06	1.97364e+06	1.26382e+06	1.24282e+06	0	1.53157e+06	0	1.39216e+06	0	1.40432e+06	1.03754e+06	4.02914e+06	0	0	1.97097e+06	0	3.08673e+06	2.57697e+06	2.44864e+06	2.33836e+06	1.63566e+06	6.65336e+06	1.65424e+06	2.01014e+06	1.41276e+06	0	3.53678e+06	0	2.58396e+06	1.21106e+06	0	5.90388e+06	0	2.63996e+06	2.49865e+06	1.02355e+06	5.24117e+06	1.42949e+06	0	1.96519e+06	0	0	1.16011e+06	0	0
O95571	Persulfide dioxygenase ETHE1, mitochondrial	ETHE1	50858000	30452000	42973000	38028000	36884000	47095000	38595000	41851000	43117000	46273000	32046000	35980000	59301000	29196000	52416000	32956000	29145000	38485000	40378000	29914000	41202000	28677000	38773000	41052000	69197000	30094000	43639000	44929000	40424000	44737000	76132000	65592000	34604000	44015000	36547000	48595000	54717000	36504000	61842000	42143000	41160000	29494000	22294000	24171000	18917000	36704000	27384000
O95573	Long-chain-fatty-acid--CoA ligase 3	ACSL3	34207000	28571000	47423000	34052000	55451000	48050000	18180000	44716000	33840000	42662000	59645000	28094000	34984000	22430000	100040000	27883000	29983000	29403000	28682000	36558000	27506000	20254000	32894000	43544000	44603000	39511000	32407000	36876000	33635000	42975000	34443000	54144000	21861000	29839000	48433000	32338000	42408000	26527000	58135000	37638000	26747000	36595000	20127000	14408000	20187000	22161000	14485000
O95630;O95630-2	STAM-binding protein	STAMBP	2.1744e+06	3.77592e+06	5.87725e+07	9.96699e+07	5.63037e+07	3.72819e+07	1.94917e+07	5.79339e+07	2.98841e+07	4.07368e+07	1.66573e+07	5.3678e+07	3.52684e+06	4.97092e+06	5.46223e+06	3.2706e+06	4.72561e+07	9.20907e+06	1.38858e+07	2.79697e+07	7.46184e+07	6.28034e+06	7.1637e+07	3.39481e+06	6.90512e+07	6.94653e+06	1.21785e+07	7.10159e+06	1.32204e+08	1.21441e+08	3.61138e+07	1.63548e+06	2.0209e+07	2.46136e+07	1.26751e+07	4.22502e+07	2.27113e+07	3.69877e+07	1.44218e+07	2.15906e+08	8.36205e+07	1.33835e+07	3.32441e+07	2.76244e+06	8.39011e+07	3.17087e+06	4.97203e+06
O95671-2;O95671;O95671-3	N-acetylserotonin O-methyltransferase-like protein	ASMTL	17150000	10763000	13864000	11051000	8232800	15323000	13243000	18894000	16852000	16332000	15639000	15458000	10459000	9698500	11149000	8421500	16829000	17166000	14107000	13460000	19320000	14084000	9973000	18781000	8718600	9220600	15532000	14142000	17830000	12778000	14067000	17256000	12613000	12391000	13108000	18194000	12011000	12474000	13136000	8284700	19686000	14118000	9161100	8102700	9968200	10983000	12701000
O95674	Phosphatidate cytidylyltransferase 2	CDS2	7.45491e+06	6.83294e+06	2.69571e+06	6.64214e+06	4.89841e+06	3.67824e+06	973676	1.5861e+06	3.94564e+06	3.13449e+06	4.2031e+06	4.14917e+06	2.35263e+06	4.84486e+06	5.82562e+06	1.8583e+06	2.77154e+06	6.42308e+06	6.12737e+06	3.19169e+06	4.8483e+06	2.81255e+06	1.72014e+06	5.63346e+06	3.26933e+06	3.18437e+06	6.58707e+06	3.85474e+06	2.76636e+06	7.01338e+06	2.96127e+06	5.95603e+06	5.52391e+06	8.69226e+06	7.40858e+06	3.92423e+06	4.79864e+06	4.47876e+06	506602	3.6245e+06	7.36335e+06	7.10839e+06	1.24288e+07	3.39396e+06	7.2266e+06	4.10988e+06	1.07391e+06
O95716	Ras-related protein Rab-3D	RAB3D	41676000	38172000	42573000	69284000	80098000	74334000	46423000	90693000	67980000	63065000	48834000	110810000	99358000	57671000	76576000	27629000	43849000	50876000	90592000	78214000	238990000	45129000	56332000	121920000	74028000	40074000	126650000	57256000	87311000	95627000	159690000	99611000	59919000	46463000	48090000	36264000	149440000	38005000	84660000	127060000	40297000	32961000	22041000	23139000	24322000	27028000	49765000
O95721	Synaptosomal-associated protein 29	SNAP29	1.13906e+06	0	9.52689e+06	7.13984e+06	1.05998e+07	6.12107e+06	0	6.35074e+06	6.00239e+06	7.70178e+06	9.24902e+06	7.61397e+06	3.73165e+06	3.79487e+06	1.3005e+06	4.93116e+06	9.43708e+06	0	6.65975e+06	7.57973e+06	9.07503e+06	2.28164e+06	2.81989e+06	6.35909e+06	1.32973e+07	7.7441e+06	2.458e+06	8.52648e+06	6.27166e+06	6.95655e+06	8.25286e+06	3.74994e+06	4.09857e+06	4.76115e+06	0	3.12251e+06	9.14874e+06	4.40211e+06	3.05844e+06	9.2602e+06	1.65549e+06	1.94417e+06	3.34484e+06	0	1.0968e+07	1.61817e+06	452511
O95741;O95741-2	Copine-6	CPNE6	8.27139e+06	1.00216e+06	1.84817e+06	734210	5.87918e+06	6.79997e+06	1.85826e+06	1.75468e+06	5.07343e+06	2.12365e+06	1.22242e+07	1.20748e+06	814373	259989	2.03513e+06	3.05146e+06	1.6765e+06	112142	605226	302760	1.10822e+06	3.81208e+06	1.13432e+06	0	1.22151e+06	658264	0	951235	656257	0	552762	528280	349178	2.26626e+06	657318	727016	0	949300	0	411979	5.04793e+06	1.66208e+06	2.17177e+06	3.94481e+06	4.27011e+06	2.33312e+06	1.64907e+06
O95747	Serine/threonine-protein kinase OSR1	OXSR1	26302000	20623000	33563000	35774000	31993000	32765000	17442000	29294000	14223000	29202000	11837000	20191000	12576000	12727000	22823000	20119000	26486000	28248000	27046000	21834000	22058000	15353000	30979000	27870000	32834000	22986000	26175000	20779000	30935000	28880000	23795000	29336000	11551000	18451000	15899000	17027000	17767000	14362000	37205000	24914000	26010000	23506000	8379300	10455000	27154000	13478000	16780000
O95749;O95749-2	Geranylgeranyl pyrophosphate synthase	GGPS1	3.55099e+06	1.80906e+06	8.02222e+06	2.01422e+06	8.76618e+06	7.90549e+06	2.15177e+06	9.92455e+06	1.00636e+07	1.00559e+07	5.82776e+06	8.79781e+06	9.01731e+06	5.7814e+06	1.5042e+07	3.2601e+06	1.54074e+06	5.65547e+06	5.32678e+06	9.43775e+06	1.62347e+07	4.99529e+06	2.46366e+06	7.37658e+06	5.08181e+06	4.93437e+06	4.38963e+06	9.51946e+06	5.80952e+06	1.45703e+07	1.90964e+06	2.62042e+07	7.47303e+06	7.67576e+06	2.45399e+06	4.38032e+06	1.79334e+07	4.62338e+06	1.55854e+07	1.12198e+07	8.19357e+06	4.80035e+06	3.88895e+06	3.91964e+06	1.88232e+06	1.71153e+06	1.65981e+06
O95757	Heat shock 70 kDa protein 4L	HSPA4L	2.58102e+06	3.27388e+06	962662	0	470752	276330	2.04008e+06	653121	0	920481	2.41357e+06	416106	2.27022e+06	3.34887e+06	1.09206e+06	3.38925e+06	511855	2.49129e+06	3.46761e+06	0	1.1778e+06	3.08396e+06	1.12373e+06	1.06746e+06	221943	658853	653631	1.52172e+06	353000	0	286403	1.98173e+06	108163	3.81157e+06	2.66343e+06	328313	132934	753211	164365	222594	1.49854e+06	1.01789e+06	449685	3.9691e+06	731700	8.41335e+06	2.13232e+06
O95777	U6 snRNA-associated Sm-like protein LSm8	LSM8	5.51375e+06	3.81313e+06	1.6641e+07	3.63877e+06	2.24828e+06	1.87823e+06	1.69386e+06	6.81295e+06	3.04783e+06	4.34461e+06	2.43605e+06	2.09526e+06	5.31421e+06	581909	7.1443e+06	3.45227e+06	1.91089e+07	9.00307e+06	4.85116e+06	1.99099e+06	5.52459e+06	3.04723e+06	1.25232e+07	4.04423e+06	2.87654e+07	0	4.89679e+06	9.34307e+06	6.08333e+06	0	1.66068e+07	2.86876e+06	0	2.85375e+06	0	4.73857e+06	5.85101e+06	0	2.00984e+06	8.35495e+06	0	0	0	4.1536e+06	1.27127e+06	4.59678e+06	0
O95782-2;O95782	AP-2 complex subunit alpha-1	AP2A1	24735000	25643000	29700000	36253000	31811000	26872000	25896000	29332000	22249000	27956000	18769000	26534000	25746000	25146000	29857000	23807000	26449000	32817000	28652000	25015000	28434000	19715000	35384000	28699000	26717000	19060000	26650000	29679000	23084000	39805000	27705000	33694000	20237000	26790000	18934000	17786000	18369000	22123000	33670000	28750000	32987000	26748000	26654000	20777000	33806000	21963000	30148000
O95786-2;O95786	Probable ATP-dependent RNA helicase DDX58	DDX58	985345	6.28904e+06	1.69758e+06	1.50065e+06	3.07504e+06	1.16756e+06	621300	6.06091e+06	1.67975e+06	2.52671e+06	506047	2.63646e+06	1.29387e+07	993823	1.09442e+06	253442	1.55621e+06	1.51865e+06	6.06123e+06	1.85134e+06	1.47091e+06	519999	5.52506e+06	2.77279e+06	1.40826e+06	1.15194e+06	979080	2.77956e+06	876909	7.10036e+06	1.73834e+06	1.20067e+06	1.49619e+06	7.75145e+06	1.69688e+06	2.17219e+06	1.64748e+06	1.79036e+06	2.81433e+06	3.60169e+06	707010	626927	0	6.53471e+06	915713	4.02033e+06	1.36299e+06
O95793-2;O95793;O95793-3	Double-stranded RNA-binding protein Staufen homolog 1	STAU1	8057600	5534000	9978300	6768500	9221000	7395600	5336300	12026000	6708800	8017100	7269600	6509400	9437600	7255900	10655000	6244400	7665200	7988300	8061100	7905600	10325000	4959800	9789000	8315600	12780000	11705000	10570000	11042000	7633700	9702800	8881800	12378000	6713400	8461300	6709500	9119300	9419000	7083500	7320700	8237500	9501600	6614500	6037200	4907100	6226900	8849800	5613000
O95810	Serum deprivation-response protein	SDPR	30740000	33154000	35823000	37070000	28316000	20633000	29871000	35654000	32494000	29049000	31871000	35271000	16024000	19694000	19582000	27500000	21812000	40984000	48488000	36364000	39366000	27325000	15905000	18466000	14458000	20816000	26639000	14293000	56699000	29788000	15085000	32543000	44850000	18904000	40403000	20203000	23122000	28857000	21886000	37657000	39843000	58804000	63880000	46755000	49516000	60293000	36076000
O95816;O95816-2	BAG family molecular chaperone regulator 2	BAG2	31084000	29372000	25218000	38861000	26697000	22514000	16364000	20173000	26792000	22775000	12491000	15522000	26369000	27118000	32114000	28933000	27424000	36723000	20426000	22472000	28150000	55932000	30316000	20927000	29521000	22883000	28700000	32018000	34481000	25726000	28234000	27417000	19728000	27572000	34801000	19632000	13120000	20244000	17891000	23449000	28166000	22755000	9508600	27744000	29662000	39075000	20875000
O95817	BAG family molecular chaperone regulator 3	BAG3	23552000	25040000	23111000	23710000	26198000	20659000	31807000	24817000	17076000	23943000	24614000	25009000	16508000	24307000	14266000	25315000	15585000	28696000	23447000	20744000	19354000	30527000	15294000	16503000	17337000	22795000	13033000	26334000	14522000	24085000	19378000	15559000	20734000	25317000	38300000	20162000	17616000	27091000	20810000	22525000	21935000	30500000	23450000	28150000	39361000	29557000	32450000
O95831-3;O95831;O95831-6;O95831-4	Apoptosis-inducing factor 1, mitochondrial	AIFM1	29938000	23793000	27626000	34937000	25655000	32391000	33211000	35222000	21418000	30118000	18704000	21337000	27660000	22406000	32017000	18155000	41572000	31083000	25854000	31839000	24023000	18011000	42829000	29840000	33352000	26708000	27102000	25693000	25394000	30209000	26838000	32215000	20128000	26868000	26017000	34278000	39175000	27539000	28207000	25612000	27676000	23980000	16962000	16101000	14889000	21396000	24656000
O95834;O95834-2;O95834-3	Echinoderm microtubule-associated protein-like 2	EML2	26856000	22522000	37692000	23691000	28458000	36124000	17627000	36970000	31984000	30116000	17677000	31289000	21542000	18079000	18211000	22427000	20450000	28762000	22969000	36849000	42958000	19706000	16307000	32061000	23695000	33626000	29491000	19308000	35436000	39647000	46453000	28308000	24990000	24742000	13925000	28097000	33611000	24985000	41381000	34581000	37042000	44017000	21621000	23392000	35768000	19446000	21766000
O95848	Uridine diphosphate glucose pyrophosphatase	NUDT14	1.70747e+07	1.36246e+07	0	0	0	2.42223e+06	1.5087e+07	1.42672e+06	0	1.78388e+06	1.98208e+07	0	1.55425e+07	1.72254e+07	1.04192e+07	1.27259e+07	1.4208e+06	2.28132e+07	1.80783e+07	0	4.65632e+06	2.46826e+07	9.07233e+06	1.09003e+07	2.35251e+06	3.81698e+06	8.86279e+06	1.75133e+07	0	0	2.24589e+06	3.04645e+07	3.08117e+06	1.32107e+07	2.01105e+07	0	2.7326e+06	0	4.81928e+06	0	0	2.25932e+06	0	1.23832e+07	0	2.17545e+07	1.94882e+07
O95857;Q12999	Tetraspanin-13;Tetraspanin-31	TSPAN13;TSPAN31	1.10782e+07	1.36964e+07	2.08493e+07	2.1544e+07	2.86302e+07	2.09896e+07	9.21932e+06	4.30135e+07	1.58752e+07	2.40144e+07	1.84646e+07	3.88964e+07	3.06141e+07	1.36404e+07	4.56857e+07	1.90783e+07	2.24056e+07	1.1447e+07	1.98039e+07	2.31702e+07	3.57066e+07	5.62173e+06	1.61016e+07	4.14313e+07	5.25163e+07	2.99537e+07	5.30448e+07	2.50104e+07	2.02071e+07	3.68514e+07	1.86477e+07	2.6277e+07	1.26073e+07	2.58489e+07	1.49632e+07	2.20387e+07	2.38975e+07	2.53951e+07	4.22469e+07	2.94189e+07	6.6079e+06	7.13697e+06	6.04446e+06	6.92712e+06	6.86108e+06	6.27829e+06	9.29544e+06
O95858	Tetraspanin-15	TSPAN15	2.55696e+06	896959	1.00166e+07	4.06437e+06	1.5077e+06	7.09521e+06	0	5.54402e+06	1.70673e+06	2.67124e+06	0	4.29027e+06	1.22899e+06	0	0	1.48253e+06	8.4273e+06	9.14159e+06	4.81424e+06	1.77006e+06	4.13547e+06	2.25122e+06	2.16506e+06	1.30997e+06	0	0	4.77164e+06	1.53746e+06	4.83557e+06	3.54881e+06	1.64471e+06	8.31483e+06	677010	3.17754e+06	1.12936e+06	0	0	846851	5.20471e+06	3.62231e+06	6.20202e+06	0	1.53813e+06	7.29672e+06	1.92847e+06	0	0
O95861;O95861-4;O95861-2;O95861-3	3(2),5-bisphosphate nucleotidase 1	BPNT1	19224000	9772000	14216000	14453000	14626000	13735000	9017100	26851000	7972200	12102000	12526000	18401000	12870000	17111000	13808000	8866700	16829000	11827000	15553000	12669000	23489000	11699000	7347700	26763000	18856000	11361000	16050000	9780900	17732000	24600000	6819100	15518000	10617000	11551000	9232800	10347000	10951000	12798000	26218000	17860000	13578000	8263700	7248000	10432000	12017000	7927700	9785100
O95865	N(G),N(G)-dimethylarginine dimethylaminohydrolase 2	DDAH2	88744000	77262000	72261000	94926000	78384000	74290000	86588000	68159000	77623000	81126000	62019000	59443000	85394000	90121000	153430000	95222000	67482000	83697000	68793000	86031000	93145000	97449000	82794000	79967000	70079000	93762000	81852000	90586000	60086000	49685000	85671000	81369000	86684000	91570000	123700000	83460000	102840000	85087000	48521000	81465000	71150000	70687000	81964000	84304000	78011000	95323000	92646000
O95870;O95870-2	Abhydrolase domain-containing protein 16A	ABHD16A	2.38234e+06	4.2707e+06	1.01759e+07	6.46514e+06	5.63701e+06	8.1173e+06	4.5783e+06	9.31842e+06	1.39752e+06	8.2339e+06	3.65487e+06	4.01093e+06	5.62465e+06	3.20874e+06	1.0595e+07	4.08527e+06	4.58923e+06	7.00138e+06	3.914e+06	5.00067e+06	3.85353e+06	5.16178e+06	6.77058e+06	2.96701e+06	6.8649e+06	8.20484e+06	4.57745e+06	6.54958e+06	4.80571e+06	4.52405e+06	3.68565e+06	2.80482e+06	1.88565e+06	4.50067e+06	5.02186e+06	7.01871e+06	5.75377e+06	6.36612e+06	8.96373e+06	2.88069e+06	3.45806e+06	5.27677e+06	2.08817e+06	1.9796e+06	4.41408e+06	3.4753e+06	2.54929e+06
O95881	Thioredoxin domain-containing protein 12	TXNDC12	1.80742e+06	2.593e+06	3.0873e+07	8.73185e+06	3.94707e+07	2.35369e+07	1.58826e+07	2.60172e+07	1.20546e+07	2.04806e+07	1.35726e+07	2.26092e+07	2.35392e+07	8.04747e+06	2.05553e+07	7.3905e+06	2.55969e+07	2.30158e+07	1.17934e+07	1.52008e+07	2.17912e+07	1.69576e+06	1.59172e+07	1.51773e+07	3.99023e+07	2.38967e+07	1.47379e+07	1.35952e+07	1.79835e+07	2.4485e+07	2.47025e+07	1.71897e+07	1.44612e+07	1.37704e+07	1.73027e+07	2.23882e+07	2.44901e+07	2.68632e+07	2.32141e+07	2.60914e+07	1.40264e+07	1.41958e+07	1.66354e+07	3.33354e+06	1.89666e+07	0	0
O95967	EGF-containing fibulin-like extracellular matrix protein 2	EFEMP2	9.8334e+06	1.13783e+07	1.06023e+07	1.64178e+07	7.8488e+06	1.25709e+07	1.64151e+07	1.0137e+07	1.20788e+07	4.62551e+06	9.47183e+06	1.62108e+07	1.31008e+07	2.57356e+07	4.59005e+06	2.23932e+07	1.19776e+07	1.62473e+07	9.2124e+06	1.8494e+07	8.86228e+06	1.034e+07	1.57613e+07	1.76265e+07	1.39401e+07	1.09466e+07	1.44451e+07	2.26656e+07	1.32654e+07	4.53601e+06	1.10221e+07	7.64417e+06	16665668	1.17878e+07	1.46638e+07	7.79969e+06	9.51024e+06	1.48811e+07	1.93504e+07	1.85105e+07	1.58081e+07	3.25243e+06	1.49819e+07	3.0981e+07	2.32881e+07	2.35832e+07	2.24802e+07
O95989	Diphosphoinositol polyphosphate phosphohydrolase 1	NUDT3	2.94368e+06	2.18218e+06	0	7.97932e+06	4.86754e+06	0	5.86792e+06	5.64093e+06	0	2.22647e+06	0	2.92791e+06	0	2.98259e+06	5.15964e+06	3.04579e+06	2.48089e+06	7.8492e+06	4.0177e+06	2.73255e+06	4.69008e+06	6.43419e+06	9.68675e+06	0	0	0	1.63408e+06	6.31538e+06	6.54385e+06	5.77893e+06	6.77768e+06	8.38634e+06	0	0	3.53543e+06	4.23062e+06	3.29668e+06	3.20241e+06	3.34277e+06	3.52163e+06	0	3.09236e+06	0	0	2.35757e+06	4.77334e+06	0
O95990;O95990-3;O95990-4;O95990-2	Protein FAM107A	FAM107A	0	1.70293e+06	2.47346e+06	1.05006e+07	5.18283e+06	0	5.49983e+06	1.46713e+06	601970	0	0	777136	0	6.74319e+06	0	4.12756e+06	0	2.40027e+06	5.39762e+06	1.64812e+06	0	1.42902e+06	660515	3.35859e+06	0	876800	905698	655864	6.75742e+06	5.44073e+06	1.19525e+06	965387	5.07411e+06	1.90237e+06	0	0	2.0798e+06	1.68534e+06	0	6.14129e+06	0	6.95036e+06	8.41756e+06	0	1.237e+07	1.59903e+06	1.55146e+07
O95994	Anterior gradient protein 2 homolog	AGR2	145710000	62813000	106630000	122070000	518300000	245090000	115130000	107360000	94327000	236050000	201290000	184130000	231110000	66902000	112460000	151560000	187940000	118990000	155900000	142570000	67820000	72911000	163490000	102040000	279780000	286000000	55179000	97977000	234210000	741410000	81858000	118440000	142220000	227820000	108130000	131600000	67417000	256410000	271120000	169550000	28260000	29189000	39993000	29243000	50330000	9816500	26958000
O96000;O96000-2	NADH dehydrogenase [ubiquinone] 1 beta subcomplex subunit 10	NDUFB10	2.022e+07	1.08705e+07	5.32182e+07	2.0029e+07	2.0827e+07	3.54511e+07	1.3883e+07	3.47056e+07	2.15175e+07	2.7768e+07	1.09496e+07	1.9455e+07	1.59568e+07	1.19381e+07	2.20293e+07	1.74734e+07	2.96011e+07	2.40123e+07	1.75849e+07	2.41336e+07	2.36238e+07	1.05929e+07	1.56284e+07	1.79257e+07	4.40208e+07	1.97432e+07	2.03469e+07	1.82684e+07	1.55577e+07	3.52588e+07	3.09413e+07	2.38335e+07	2.54959e+07	1.68548e+07	2.05358e+07	4.06551e+07	4.26906e+07	2.6216e+07	3.49067e+07	2.55913e+07	2.33269e+07	1.50343e+07	2.1366e+07	9.73853e+06	1.30534e+07	1.77849e+07	1.47966e+07
O96005;O96005-4;O96005-3	Cleft lip and palate transmembrane protein 1	CLPTM1	5.04635e+06	3.05469e+06	2.49585e+06	1.9801e+06	2.70846e+06	4.30343e+06	2.16383e+06	1.92572e+06	2.19693e+06	2.7358e+06	2.11135e+06	3.0208e+06	5.09252e+06	2.43523e+06	5.8961e+06	3.6135e+06	1.95862e+06	3.09807e+06	3.60908e+06	4.33211e+06	3.57437e+06	2.06298e+06	1.84056e+06	4.3005e+06	2.67591e+06	1.19357e+06	3.704e+06	3.96954e+06	6.2448e+06	2.58054e+06	3.24345e+06	4.9297e+06	1.98014e+06	3.31435e+06	2.49297e+06	3.42974e+06	3.01568e+06	1.06964e+06	3.59327e+06	2.39615e+06	1.49218e+06	1.02194e+06	2.58087e+06	2.71289e+06	1.29537e+06	978235	3.16195e+06
O96011-2;O96011	Peroxisomal membrane protein 11B	PEX11B	1.14932e+07	985362	8.98164e+06	3.04242e+06	4.78089e+06	9.0225e+06	745178	6.76592e+06	1.37516e+07	9.63272e+06	5.78121e+06	0	1.06502e+07	8.62692e+06	1.30776e+07	8.55659e+06	3.70149e+06	9.13296e+06	7.81093e+06	4.418e+06	0	7.05666e+06	1.44215e+07	8.3019e+06	6.3284e+06	1.38224e+07	1.17131e+07	9.85203e+06	1.88994e+06	5.37617e+06	3.04818e+06	8.37064e+06	3.91505e+06	7.80858e+06	0	5.22521e+06	6.09332e+06	6.18058e+06	1.02993e+07	4.34023e+06	7.31031e+06	3.62621e+06	6.13523e+06	3.21123e+06	2.30565e+06	7.89889e+06	3.73179e+06
O96013;O96013-2;O96013-4;O96013-3	Serine/threonine-protein kinase PAK 4	PAK4	5298200	6358100	13674000	9941200	17340000	12612000	3531500	16718000	9211700	15874000	5272200	11146000	9559800	10816000	23195000	5300400	10543000	5748800	5586100	6018200	10055000	4125000	7918500	6094200	14023000	20450000	8526200	11867000	6129400	10468000	11701000	8719000	6549300	7374300	8707900	8552300	21324000	7825600	7684300	20527000	10018000	7604600	5962500	6400800	8726500	7313200	5964700
O96019;O96019-2	Actin-like protein 6A	ACTL6A	9.23658e+06	8.37104e+06	1.54721e+07	2.67305e+06	1.31411e+07	1.49805e+07	8.28444e+06	9.70909e+06	3.53356e+06	1.66866e+07	9.7886e+06	8.74674e+06	1.20682e+07	1.27948e+07	1.06122e+07	3.76877e+06	1.08882e+07	1.05626e+07	9.22947e+06	9.29461e+06	6.35113e+06	5.56736e+06	1.30337e+07	1.27249e+07	1.80293e+07	1.59486e+07	1.11767e+07	6.7523e+06	5.422e+06	9.77835e+06	1.39428e+07	6.7834e+06	8.11e+06	1.40192e+07	7.54888e+06	1.71835e+07	1.79647e+07	1.67525e+07	7.5374e+06	3.35558e+06	4.58971e+06	8.78578e+06	1.5141e+07	1.15685e+07	6.76259e+06	1.06818e+07	4.54825e+06
P00167-2;P00167;P00167-3	Cytochrome b5	CYB5A	56629000	37111000	42916000	62690000	82251000	59347000	59106000	52163000	52771000	78318000	64131000	76218000	53890000	51397000	66842000	35873000	81662000	58774000	80625000	53370000	46257000	42136000	60823000	75546000	73069000	56828000	150600000	58371000	42349000	97676000	36687000	137810000	52989000	58465000	43210000	64331000	96121000	49800000	65513000	53874000	34362000	34745000	27048000	31471000	28947000	41375000	27458000
P00325;P00325-2;P07327	Alcohol dehydrogenase 1B;Alcohol dehydrogenase 1A	ADH1B;ADH1A	1.86265e+07	6.13932e+06	540547	9.88786e+07	1.81209e+07	4.14158e+06	2.9462e+07	1.44252e+07	1.44217e+07	3.85236e+06	1.34969e+07	9.58367e+06	7.77158e+06	2.20006e+07	9.76043e+06	6.34761e+07	1.60594e+07	2.7311e+07	3.44819e+07	7.34752e+06	6.32887e+06	4.28731e+07	3.05015e+07	1.66208e+07	9.32607e+06	1.50954e+06	7.19389e+06	1.24028e+07	1.22144e+08	5.20844e+07	1.00897e+07	1.91165e+07	2.14119e+06	4.08894e+07	1.58879e+07	6.02272e+06	2.72946e+06	1.62701e+07	6.1199e+06	1.59499e+07	4.00063e+06	2.66189e+06	3.75052e+06	4.01471e+07	1.34864e+07	1.8605e+07	3.71106e+07
P00338;P00338-3;P00338-4;P00338-5;P00338-2	L-lactate dehydrogenase A chain	LDHA	621760000	673810000	708220000	701420000	588250000	668010000	644400000	459290000	622900000	477210000	472670000	369920000	623980000	741780000	531400000	765500000	1166600000	639560000	659320000	794120000	243000000	654670000	716980000	508710000	461580000	664030000	427400000	535020000	504700000	566410000	536090000	437100000	535360000	784110000	432950000	726340000	407770000	728000000	548070000	469130000	451650000	418640000	547470000	624960000	447480000	449020000	686570000
P00352	Retinal dehydrogenase 1	ALDH1A1	297040000	204990000	145250000	326700000	193080000	166840000	212850000	209110000	204650000	281820000	112590000	188540000	215620000	187120000	257110000	332820000	251840000	268830000	207190000	210410000	179800000	200350000	335030000	198730000	260230000	598060000	140960000	236490000	238740000	138050000	175100000	152000000	213290000	218320000	205670000	182260000	146350000	188770000	171520000	181300000	233790000	173550000	162080000	271080000	271950000	227720000	207240000
P00367;P00367-3;P00367-2;P49448	Glutamate dehydrogenase 1, mitochondrial;Glutamate dehydrogenase 2, mitochondrial	GLUD1;GLUD2	702760000	382470000	666860000	304820000	602340000	536440000	488360000	850160000	508770000	540240000	431690000	539490000	582810000	398990000	709250000	435160000	635710000	438590000	524200000	493500000	930230000	358730000	296820000	739650000	569920000	550040000	682690000	465590000	518750000	568970000	673180000	758520000	511370000	490760000	449990000	626860000	908430000	367440000	962900000	484300000	422190000	438870000	359560000	319660000	282660000	478760000	279150000
P00387-2;P00387;P00387-3	NADH-cytochrome b5 reductase 3;NADH-cytochrome b5 reductase 3 membrane-bound form;NADH-cytochrome b5 reductase 3 soluble form	CYB5R3	224040000	182680000	204110000	198120000	187430000	160650000	219770000	163910000	196610000	185750000	150570000	150530000	130710000	207980000	227630000	192970000	185400000	265340000	203670000	207230000	131850000	173740000	203570000	206030000	139280000	166840000	211160000	223410000	200100000	185350000	220540000	235710000	218930000	193140000	280750000	178440000	165070000	165830000	197280000	158260000	272150000	258230000	224290000	245190000	197300000	241270000	263750000
P00390-2;P00390-3;P00390;P00390-5;P00390-4	Glutathione reductase, mitochondrial	GSR	93475000	65361000	73836000	67687000	86890000	94477000	49730000	69677000	104930000	89763000	69882000	78041000	59106000	78265000	105700000	55409000	85328000	90737000	78657000	60584000	126720000	63730000	107060000	88631000	83312000	72303000	50782000	81262000	63742000	67305000	51994000	100560000	73765000	95888000	80462000	65638000	98756000	72904000	75890000	56991000	91999000	69502000	65457000	71298000	57278000	85292000	60608000
P00403	Cytochrome c oxidase subunit 2	MT-CO2	103100000	70650000	114080000	149310000	95407000	108280000	65130000	110650000	71553000	117710000	55663000	59091000	59765000	75137000	73395000	82507000	138890000	71394000	93105000	81991000	70107000	59112000	76451000	84850000	128510000	58369000	120490000	66873000	79208000	108610000	105100000	73622000	71223000	125570000	52327000	125620000	103610000	112320000	126290000	76348000	132010000	80755000	55132000	63990000	55614000	92180000	116010000
P00441	Superoxide dismutase [Cu-Zn]	SOD1	298460000	302230000	248130000	311240000	374650000	354820000	254810000	369050000	401570000	398050000	324320000	351620000	292450000	383600000	518590000	296660000	464610000	380840000	389670000	412120000	438020000	306270000	477590000	486670000	305550000	501250000	311760000	396780000	352810000	251610000	246310000	468380000	282070000	365680000	345410000	427870000	438750000	373420000	351950000	338200000	226470000	454180000	194150000	277200000	433410000	250420000	311040000
P00450	Ceruloplasmin	CP	62628000	253750000	77407000	185470000	102660000	107730000	232700000	102740000	96869000	77292000	231060000	72541000	120670000	174920000	104690000	259390000	242590000	156080000	132960000	124120000	70698000	197570000	98745000	51138000	71365000	80087000	54739000	98335000	136050000	82807000	107060000	121830000	234190000	111210000	143240000	120820000	92010000	177140000	79373000	92947000	149120000	211570000	114780000	183020000	174580000	161310000	223820000
P00488	Coagulation factor XIII A chain	F13A1	5893200	21674000	10454000	25663000	12461000	14122000	19934000	12266000	11336000	7400200	8033300	7606500	10879000	16774000	12815000	9801500	10521000	14596000	10905000	15891000	10236000	13771000	16382000	11507000	10065000	3179300	19306000	12708000	9288300	15588000	11757000	13148000	11833000	9201600	9410000	17496000	8361200	13330000	12616000	13776000	10478000	10423000	11521000	14483000	7227100	6466700	16504000
P00491	Purine nucleoside phosphorylase	PNP	1.37824e+07	8.60331e+06	1.30815e+07	1.5317e+07	5.17571e+06	1.67664e+07	1.23575e+07	1.13792e+07	12000745	6.99411e+06	7.53746e+06	8.07734e+06	1.16386e+07	1.63757e+07	3.87936e+06	1.25187e+07	2.05956e+07	9.76862e+06	1.84026e+07	1.67975e+07	7.631e+06	6.7754e+06	8.93144e+06	1.70439e+07	1.65297e+07	4.9147e+06	1.32173e+07	5.55772e+06	1.90489e+07	1.68907e+07	1.1426e+07	1.33734e+07	9.60592e+06	1.99534e+07	7.68817e+06	1.72608e+07	8.99713e+06	1.45274e+07	2.68222e+07	1.76518e+07	8.83523e+06	347431	4.53568e+06	6.18998e+06	1.37007e+06	2.10366e+06	6.80598e+06
P00492	Hypoxanthine-guanine phosphoribosyltransferase	HPRT1	1.96646e+07	2.30233e+07	16644225	1.34998e+07	1.5048e+07	2.36323e+07	2.53489e+07	1.72378e+07	1.68021e+07	2.20939e+07	2.18658e+07	2.99549e+07	1.9869e+07	3.00297e+07	1.44661e+07	2.23986e+07	2.6362e+07	9.67103e+06	2.18051e+07	3.35711e+07	2.59053e+07	2.69602e+07	6.31889e+06	3.6916e+07	1.67063e+07	2.54891e+07	3.39741e+07	8.49541e+06	1.84212e+07	1.46339e+07	2.45761e+07	1.26278e+07	2.3005e+07	3.24201e+07	1.11031e+07	3.238e+07	3.19578e+07	2.98829e+07	3.37697e+07	2.30556e+07	1.23183e+07	2.77236e+07	2.05809e+07	3.0824e+07	2.36299e+07	2.43707e+07	2.90682e+07
P00505;P00505-2	Aspartate aminotransferase, mitochondrial	GOT2	152360000	94624000	96040000	98946000	64921000	128180000	154040000	97536000	59505000	120580000	86595000	72773000	75092000	103680000	88728000	90704000	123600000	139230000	145390000	98867000	79752000	109430000	138370000	126800000	53454000	56449000	115450000	100300000	163860000	168920000	156430000	210540000	94851000	116370000	87887000	114810000	139050000	72307000	209160000	98341000	105600000	94449000	59781000	68773000	60790000	129450000	123320000
P00533;P00533-4;P00533-3;P00533-2	Epidermal growth factor receptor	EGFR	9020500	5616500	10628000	6207800	7692900	8075300	5352400	9659500	12703000	8382600	10386000	7005300	8175600	5415700	12894000	5954100	6877400	9800800	5282900	7891300	6931800	6653600	10242000	6316100	8219400	12047000	14618000	9892800	5495800	12196000	5369600	12642000	5471900	9550500	5794900	8956500	15593000	7364100	10068000	7257600	12075000	10406000	8751800	3256500	5737700	6720400	5190300
P00558;P00558-2	Phosphoglycerate kinase 1	PGK1	923630000	809970000	861870000	773370000	861380000	807720000	726200000	729720000	905060000	846180000	697600000	729150000	1048900000	936080000	1024300000	691920000	880440000	943610000	925240000	822540000	881150000	815640000	860430000	875610000	683850000	929120000	798740000	905620000	720980000	827190000	695690000	827440000	774270000	845170000	1087100000	790320000	1002900000	844830000	699040000	766020000	786400000	843940000	822300000	832090000	768590000	866240000	926460000
P00568	Adenylate kinase isoenzyme 1	AK1	76977000	79254000	72141000	85126000	53395000	63349000	114230000	76418000	69662000	57530000	65365000	85969000	55767000	72822000	46207000	100920000	49234000	68573000	72035000	71786000	70103000	63378000	48034000	100050000	61007000	67741000	52558000	54460000	51693000	53659000	41064000	51943000	66849000	65358000	75937000	46759000	62710000	61859000	46977000	54802000	87911000	96537000	66422000	70394000	125690000	75860000	146620000
P00724	Invertase 2	SUC2	115460000	56116000	52229000	73571000	30241000	44207000	146030000	23471000	39353000	43003000	157140000	14020000	24712000	44348000	75473000	49470000	44756000	52465000	34752000	28623000	17249000	150850000	45351000	41752000	27507000	30945000	27743000	44080000	28460000	54855000	32287000	73750000	84389000	83216000	45743000	49059000	44007000	48423000	6895700	7049400	68542000	105720000	74608000	134560000	13722000	144880000	163410000
P00734	Prothrombin;Activation peptide fragment 1;Activation peptide fragment 2;Thrombin light chain;Thrombin heavy chain	F2	59130000	132320000	65183000	114730000	83840000	88066000	167690000	78919000	83636000	66767000	154280000	64957000	120400000	133140000	64969000	153020000	127670000	84357000	123620000	92487000	38240000	116020000	87391000	40344000	62966000	78641000	33134000	80390000	124420000	71010000	94005000	89507000	135240000	64553000	109860000	69602000	76200000	134890000	66830000	54344000	131650000	124620000	84349000	122170000	179720000	126440000	156670000
P00736	Complement C1r subcomponent;Complement C1r subcomponent heavy chain;Complement C1r subcomponent light chain	C1R	8378100	23102000	11363000	16791000	10167000	14379000	28161000	14697000	11333000	7141400	17106000	8819000	20428000	26849000	8016700	24351000	15269000	25374000	20565000	18190000	8699800	18767000	18099000	14283000	6111100	13794000	9254500	9712500	14115000	11121000	10400000	5024100	26716000	20175000	14269000	9104500	15239000	28540000	18403000	7683100	18926000	11140000	17221000	26473000	15396000	12271000	24295000
P00738;P00738-2	Haptoglobin;Haptoglobin alpha chain;Haptoglobin beta chain	HP	120750000	376380000	82806000	227250000	156670000	291750000	373150000	332040000	52595000	154300000	1424100000	115710000	485910000	287130000	183020000	3852400	1145900000	365440000	537380000	192400000	188650000	627300000	150640000	204680000	137650000	323110000	108770000	126340000	135520000	361560000	379620000	268200000	647130000	109600000	147020000	251900000	82567000	501990000	310700000	376260000	300420000	315960000	174150000	197410000	281640000	298300000	244550000
P00740;P00740-2	Coagulation factor IX;Coagulation factor IXa light chain;Coagulation factor IXa heavy chain	F9	4.74694e+06	1.26606e+07	6.14733e+06	1.49099e+07	8.29443e+06	8.49197e+06	1.52164e+07	9.86178e+06	9.73516e+06	5.42607e+06	1.12563e+07	6.24456e+06	6.7844e+06	1.1117e+07	2.19823e+06	1.07815e+07	1.55207e+07	1.14851e+07	7.82608e+06	1.47189e+07	9.65357e+06	3.85279e+06	5.42051e+06	6.52182e+06	1.05296e+07	8.50921e+06	2.7349e+06	1.32063e+07	7.9254e+06	4.09936e+06	7.09679e+06	1.20738e+06	1.08275e+07	4.44626e+06	7.698e+06	7.92695e+06	5.35384e+06	1.15611e+07	1.02959e+07	9.64515e+06	1.59154e+07	2.49354e+07	2.14707e+07	2.3145e+07	2.80079e+07	1.15048e+07	1.11936e+07
P00746	Complement factor D	CFD	1.30294e+07	5.12943e+06	8.02323e+06	1.51478e+07	2.86516e+06	8.64808e+06	1.81531e+07	1.50206e+07	7.04384e+06	9.41208e+06	1.15538e+07	9.27769e+06	8.73881e+06	1.08789e+07	6.36837e+06	2.98901e+07	1.438e+07	5.83382e+06	8.90065e+06	2.08759e+07	1.15367e+07	1.98378e+07	1.0614e+07	1.65851e+07	5.70628e+06	1.23733e+07	1.08562e+07	1.48354e+07	5.05076e+06	8.81557e+06	5.22573e+06	3.86669e+06	13532169	1.59638e+07	6.07212e+06	1.48234e+07	1.34716e+07	1.11633e+07	1.76035e+07	7.79759e+06	2.60423e+07	8.85634e+06	2.08459e+07	1.76107e+07	9.77097e+06	1.95585e+07	1.14236e+07
P00747	Plasminogen;Plasmin heavy chain A;Activation peptide;Angiostatin;Plasmin heavy chain A, short form;Plasmin light chain B	PLG	63637000	162700000	108080000	111270000	111660000	101450000	211380000	107060000	156580000	93356000	236400000	89507000	105160000	143480000	83718000	168700000	94082000	126200000	122920000	89689000	52494000	169960000	105840000	68232000	89944000	94432000	51996000	117460000	127620000	107380000	131160000	95328000	140450000	127070000	158920000	99924000	89206000	146990000	120870000	86606000	171490000	204540000	117430000	148640000	214830000	153580000	157190000
P00748	Coagulation factor XII;Coagulation factor XIIa heavy chain;Beta-factor XIIa part 1;Coagulation factor XIIa light chain	F12	21501000	46896000	20730000	35173000	30748000	18264000	60206000	28340000	36873000	19352000	48159000	21376000	24881000	36687000	11536000	48014000	27984000	26455000	38440000	14736000	10315000	32530000	18769000	10071000	17744000	32720000	8525500	22770000	35144000	14629000	17149000	8959100	41913000	18172000	42015000	24774000	17683000	26955000	30446000	18186000	28954000	43501000	28229000	40444000	48127000	29527000	49990000
P00750;P00750-3;P00750-4	Tissue-type plasminogen activator;Tissue-type plasminogen activator chain A;Tissue-type plasminogen activator chain B	PLAT	6.35969e+06	2.14183e+06	253737	5.58688e+07	1.07557e+06	4.43232e+07	5.01912e+06	1.48242e+06	2.11598e+06	1.44673e+07	3.93692e+06	290634	289990	383148	0	1.01345e+08	1.19429e+07	1.96801e+06	0	253686	492528	0	2.1416e+06	328815	1.62761e+08	2.82839e+06	0	2.00114e+06	0	0	0	0	1.66713e+06	321996	5.95214e+07	663775	572972	5.99122e+07	840410	384165	0	0	3.85441e+06	632621	1.68461e+06	365234	3.4693e+06
P00751	Complement factor B;Complement factor B Ba fragment;Complement factor B Bb fragment	CFB	78639000	239270000	109060000	229970000	122480000	148060000	190720000	133530000	143900000	100330000	256680000	118780000	155050000	121410000	88315000	221440000	335320000	224840000	163960000	165570000	100420000	177350000	128880000	83802000	107520000	93824000	70868000	140910000	142310000	117180000	127440000	107680000	242360000	189650000	198380000	137890000	105150000	345460000	128800000	157210000	190980000	206810000	177390000	220520000	302260000	157270000	199040000
P00915	Carbonic anhydrase 1	CA1	3.24633e+07	1.8318e+07	2.94157e+07	7.90149e+07	5.14129e+07	4.87018e+07	8.21616e+07	783010	2.87996e+07	2.39374e+07	4.56571e+07	1.30976e+07	1.02375e+07	6.35653e+06	1.68744e+07	8.76721e+07	1.66985e+07	5.54707e+07	1.49892e+07	1.2697e+07	1.68455e+07	5.05025e+07	5.98679e+07	1.14977e+07	1.30482e+07	1.50915e+07	5.87534e+06	6.25658e+07	4.40978e+07	3.52962e+08	1.20591e+07	4.76457e+07	8.04477e+06	5.17443e+07	3.8662e+07	9.66019e+07	5.03154e+07	1.09566e+08	1.19156e+07	1.04581e+07	5.3274e+07	4.81376e+07	2.19411e+07	2.69855e+07	2.96263e+06	1.49839e+07	2.54293e+07
P00918	Carbonic anhydrase 2	CA2	5.76025e+06	1.65272e+06	6.87819e+06	5.26775e+07	1.31007e+07	2.22625e+07	4.92079e+07	5.34081e+06	2.16924e+07	9.23177e+06	2.04174e+07	8.55127e+06	3.56215e+06	1.04654e+06	1.99754e+07	2.20392e+07	4.88861e+06	1.56601e+07	1.05422e+06	6.43878e+06	8.84818e+06	1.47093e+07	2.5933e+07	2.06259e+06	9.71721e+06	4.75848e+06	2.21716e+06	3.11101e+07	1.06904e+07	102489004	6.04506e+06	1.14371e+07	5.7802e+06	8.16989e+06	1.60347e+07	2.84779e+07	1.76388e+07	3.50109e+07	8.96993e+06	4.27859e+06	2.04034e+07	1.96519e+07	2.39197e+06	2.62688e+06	842275	2.16287e+06	2.22294e+07
P00966	Argininosuccinate synthase	ASS1	1.99099e+07	2.10104e+07	3.38486e+07	3.12858e+07	62336463	2.28542e+07	7.92358e+06	1.10625e+07	4.52117e+06	1.85351e+07	7.85985e+06	6.57783e+06	6.95297e+06	2.25994e+07	5.74011e+06	1.06199e+07	2.53453e+07	1.81061e+07	1.21408e+07	6.20816e+06	5.84939e+06	1.07194e+07	2.38663e+07	1.08541e+07	1.50018e+07	1.04085e+07	1.90985e+07	2.33316e+07	1.37979e+07	9.1934e+06	9.65663e+06	4.45742e+06	9.1201e+06	1.84976e+07	8.04554e+06	1.49762e+07	1.63519e+06	1.2847e+07	1.70358e+07	1.10376e+07	1.63374e+07	5.53364e+06	6.90803e+06	1.71659e+07	2.54337e+07	6.91421e+06	1.61788e+07
P00973-2;P00973-4;P00973;P00973-3	2-5-oligoadenylate synthase 1	OAS1	0	0	0	0	0	0	0	904171	694270	0	1.56845e+06	0	0	0	0	467825	0	619490	659318	0	0	0	1.70794e+06	659341	0	0	0	0	0	0	875154	0	493805	900134	673077	0	0	0	0	5.33673e+06	0	0	169042	972639	0	0	0
P00995	Pancreatic secretory trypsin inhibitor	SPINK1	0	0	0	0	0	0	0	0	0	0	0	0	0	0	0	0	0	0	0	0	0	0	0	0	0	0	0	0	0	0	0	0	0	0	0	9.68626e+07	1.55283e+08	0	0	0	0	0	0	0	0	0	0
P01008	Antithrombin-III	SERPINC1	211100000	369200000	190290000	377650000	217920000	196770000	340470000	282830000	261940000	188290000	362610000	176930000	216450000	320170000	264720000	344080000	314280000	316780000	249570000	222710000	192490000	235500000	245030000	194050000	191450000	204770000	182370000	267010000	349940000	255470000	235030000	207080000	340390000	216760000	177850000	182820000	213370000	329320000	272150000	186940000	378870000	431460000	344990000	329240000	415040000	218950000	442870000
P01009;P01009-2;P01009-3	Alpha-1-antitrypsin;Short peptide from AAT	SERPINA1	330510000	1103700000	396290000	1354400000	602180000	436060000	1186200000	789620000	583300000	551260000	706150000	298610000	620990000	860490000	379310000	1114900000	2505600000	1308200000	827410000	796940000	531160000	957740000	800550000	561600000	531560000	520830000	477920000	485670000	468700000	686450000	596170000	713450000	1319100000	639880000	537000000	589740000	523760000	1000000000	693140000	686980000	851680000	1156400000	470530000	1412900000	1010000000	545080000	1470700000
P01011	Alpha-1-antichymotrypsin;Alpha-1-antichymotrypsin His-Pro-less	SERPINA3	355580000	707670000	324190000	587540000	330500000	720720000	678460000	723660000	1463600000	315880000	2245500000	697000000	811260000	765890000	344240000	500710000	958790000	881430000	838790000	783420000	310250000	408590000	819720000	940880000	376960000	562250000	336450000	470300000	481640000	214650000	331280000	318650000	673260000	988780000	462170000	1106100000	598470000	2413700000	530980000	330290000	1291900000	404690000	435010000	522760000	514280000	301640000	2098800000
P01019	Angiotensinogen;Angiotensin-1;Angiotensin-2;Angiotensin-3;Angiotensin-4;Angiotensin 1-9;Angiotensin 1-7;Angiotensin 1-5;Angiotensin 1-4	AGT	24079000	41783000	13443000	38438000	24573000	55316000	42153000	22995000	25578000	22464000	56769000	14567000	25039000	47229000	29232000	107680000	46550000	47781000	36877000	20582000	8983700	30029000	30757000	12713000	18322000	13328000	7184000	25548000	30627000	32397000	21638000	32229000	39388000	24920000	24210000	14688000	17072000	27190000	14210000	16498000	45851000	34556000	23935000	31456000	49069000	45571000	56352000
P01023	Alpha-2-macroglobulin	A2M	44707000	286550000	91131000	636570000	79951000	133310000	325530000	101860000	108570000	68268000	189830000	85098000	95895000	155590000	56812000	198700000	227660000	139850000	144440000	257510000	107220000	179420000	164250000	112650000	101830000	86280000	94601000	125770000	263570000	259910000	152710000	65362000	240860000	120020000	103820000	120410000	113980000	199470000	247730000	103160000	117210000	258910000	195890000	371660000	156700000	124320000	376560000
P01024	Complement C3;Complement C3 beta chain;C3-beta-c;Complement C3 alpha chain;C3a anaphylatoxin;Acylation stimulating protein;Complement C3b alpha chain;Complement C3c alpha chain fragment 1;Complement C3dg fragment;Complement C3g fragment;Complement C3d fragment;Complement C3f fragment;Complement C3c alpha chain fragment 2	C3	437260000	1391400000	687300000	1446300000	744060000	831440000	1752700000	749530000	651120000	508880000	1370000000	674580000	645180000	1029600000	482820000	1124200000	1520000000	853170000	930220000	860780000	349280000	1284300000	634710000	463210000	446180000	482300000	294490000	692980000	1193100000	869600000	876640000	651980000	1351800000	774590000	880680000	546170000	576830000	1227100000	878110000	659410000	1017700000	1395800000	918940000	1200000000	1271100000	889770000	1400300000
P01031	Complement C5;Complement C5 beta chain;Complement C5 alpha chain;C5a anaphylatoxin;Complement C5 alpha chain	C5	10512000	33335000	26305000	38512000	20786000	27004000	41656000	20720000	18329000	20720000	35254000	20407000	24674000	29813000	12204000	28940000	31630000	19048000	23765000	23822000	13513000	20894000	21798000	10009000	20159000	16593000	9156900	26798000	34904000	19723000	22094000	15378000	39211000	22885000	26216000	27152000	20698000	40407000	27870000	21277000	27279000	48973000	32784000	32088000	37010000	26372000	36428000
P01033	Metalloproteinase inhibitor 1	TIMP1	35091000	43473000	29808000	13658000	23487000	85144000	9300200	50088000	72031000	44683000	17415000	43804000	27785000	42416000	20881000	36997000	14562000	20804000	16972000	29320000	50937000	23816000	19982000	49017000	20943000	95950000	16930000	25598000	4375400	18134000	8632700	43744000	29172000	48263000	24612000	37784000	15058000	27309000	40692000	6603800	41353000	119430000	39974000	62896000	43335000	76833000	51225000
P01034	Cystatin-C	CST3	7.43332e+07	7.67423e+07	5.38858e+06	6.98262e+06	5.45064e+07	110754306	5.14955e+07	1.81891e+07	1.00821e+08	1.67034e+07	1.31892e+08	187724243	5.00654e+07	7.45088e+07	7.0616e+07	3.14059e+07	766223	4.41455e+07	2.16387e+07	8.63559e+06	8.06338e+07	3.94668e+07	5.04583e+07	3.0363e+07	3.67012e+06	2.13424e+07	1.57068e+08	7.94563e+07	5.9775e+06	0	1.5981e+07	6.92399e+07	4.17816e+07	8.7352e+07	4.92646e+07	7.15579e+07	1.65725e+08	4.66777e+07	4.53834e+07	1.891e+07	4.41212e+06	9.19339e+07	6.76733e+07	3.5219e+07	8.5059e+06	9.70476e+07	5.2428e+07
P01037	Cystatin-SN	CST1	3.37035e+06	2.17401e+07	0	0	1.22994e+06	9.87799e+07	4.90947e+06	8.73285e+06	3.46048e+07	2.45739e+06	2.95993e+07	4.68408e+07	3.16513e+06	3.46574e+07	0	5.1838e+06	2.15823e+06	2.80063e+07	8.35099e+06	6.34441e+07	1.4561e+06	2.60418e+06	1.23622e+07	0	0	0	1.05294e+07	0	0	3.56301e+07	726258	1.04624e+07	0	3.18037e+06	4.22069e+08	8.23811e+06	2.27594e+06	0	3.87704e+06	2292621024	0	4.26154e+07	0	0	5.53016e+06	1.69851e+07	1.98674e+08
P01042-2;P01042-3;P01042	Kininogen-1;Kininogen-1 heavy chain;T-kinin;Bradykinin;Lysyl-bradykinin;Kininogen-1 light chain;Low molecular weight growth-promoting factor	KNG1	49044000	145740000	52886000	101320000	68045000	85193000	139990000	63853000	87267000	62965000	198620000	53230000	83229000	122580000	76776000	167110000	91853000	105080000	89197000	86823000	38755000	97424000	72441000	49196000	64037000	62270000	35790000	88861000	118490000	81671000	63150000	71843000	129230000	70723000	115850000	56618000	63384000	128200000	59273000	62591000	144370000	155650000	72862000	79047000	133580000	93947000	135620000
P01111	GTPase NRas	NRAS	1.74973e+07	1.3306e+07	1.66825e+07	1.89032e+07	2.23258e+07	1.99583e+07	1.55999e+07	1.778e+07	1.8651e+07	2.03267e+07	1.76489e+07	1.43846e+07	1.98014e+07	1.39068e+07	2.73709e+07	1.97593e+07	2.18048e+07	1.70959e+07	6.18904e+06	2.13801e+07	2.38984e+07	1.15556e+07	1.2631e+07	1.99666e+07	1.66273e+07	1.0159e+07	1.57346e+07	2.10257e+07	1.61965e+07	1.68102e+07	1.89344e+07	2.21223e+07	1.98262e+07	2.13306e+07	19514004	2.30896e+07	2.49774e+07	1.59396e+07	2.03652e+07	1.684e+07	1.42262e+07	1.85017e+07	2.20607e+07	1.20201e+07	1.27305e+07	1.91895e+07	7.24564e+06
P01116-2;P01116	GTPase KRas;GTPase KRas, N-terminally processed	KRAS	7.50335e+06	5.72246e+06	1.91295e+07	2.15903e+07	1.1134e+07	1.9204e+07	4.59871e+06	1.83354e+07	1.10916e+07	1.23166e+07	3.43178e+06	1.60402e+07	2.53646e+06	5.66111e+06	1.08273e+07	2.47518e+06	1.66008e+07	7.95897e+06	4.24794e+06	2.01066e+07	1.72683e+07	4.91609e+06	3.20053e+06	1.49117e+07	1.40692e+07	6.88398e+06	6.32763e+06	8.70997e+06	1.9453e+07	1.06417e+07	7.69234e+06	5.84627e+06	1.16838e+07	8.55377e+06	8.23872e+06	4.55019e+06	1.52436e+07	8.47198e+06	1.7253e+07	1.52058e+07	7.68184e+06	9.25666e+06	5.59969e+06	2.40465e+06	1.45252e+07	6.47298e+06	7.70602e+06
P01133-2;P01133-3;P01133	Pro-epidermal growth factor;Epidermal growth factor	EGF	0	0	0	99282	0	542444	0	314311	0	0	0	359357	0	0	0	0	618363	0	0	0	1.17691e+06	0	0	943119	758603	0	0	0	0	0	117944	0	0	268612	0	0	1.66206e+06	0	1.82456e+06	81542.5	0	302180	0	0	0	0	0
P01303	Pro-neuropeptide Y;Neuropeptide Y;C-flanking peptide of NPY	NPY	1.28581e+08	9.6571e+07	125272832	1.76772e+07	6.24124e+07	3.382e+07	1.0567e+07	3.89055e+07	4.48463e+07	6.42212e+07	1453734466	4.68958e+08	3.68098e+08	1.80171e+07	7.05865e+08	1147151333	4.37197e+07	4.51762e+07	1.72079e+07	1.44678e+07	3.42598e+07	6.14074e+07	3.2187e+08	4.30123e+07	1.77214e+08	1.38155e+08	5.82572e+08	1.20198e+08	1.04155e+07	7.3471e+07	1.08927e+07	1309324401	5.03443e+07	2.70481e+07	5.25824e+07	8.7895e+06	4.90215e+07	6.39629e+07	0	2.19742e+06	4.61214e+07	3.64546e+07	8.73223e+07	6.32177e+07	4.84963e+07	7.98409e+07	3.12517e+06
P01344;P01344-2;P01344-3	Insulin-like growth factor II;Insulin-like growth factor II;Insulin-like growth factor II Ala-25 Del;Preptin	IGF2	0	0	0	0	0	0	7.38258e+06	0	2.16367e+06	0	5.46141e+06	0	0	0	0	1.80187e+06	0	0	0	0	0	1.68033e+06	0	1.19522e+06	0	0	0	3.60604e+06	0	0	0	0	0	1.27434e+06	0	0	0	0	0	0	0	0	0	0	0	0	0
P01591	Immunoglobulin J chain	IGJ	0	3.11632e+07	2.17692e+07	8.07797e+07	3.77542e+07	4.9596e+07	138890875	4.9987e+07	4.09563e+07	2.31332e+07	6.64262e+07	2.68423e+07	2.60214e+07	5.40195e+07	2.26294e+07	1.63888e+07	4.63434e+07	5.83998e+07	3.5312e+07	2.37635e+08	1.05541e+07	4.72315e+07	7.21442e+07	5.78159e+07	5.61573e+07	9.5886e+07	3.36967e+07	4.84284e+07	4.96175e+07	5.89757e+07	2.35309e+07	3.72368e+07	1.7244e+08	4.01596e+07	7.60633e+07	8.88509e+07	2.24672e+07	3.21927e+08	1.90084e+07	4.21147e+07	1.13371e+07	3.13288e+07	2.39688e+07	9.17139e+07	8.67833e+07	2.53318e+07	3.10054e+08
P01598;P01596	Ig kappa chain V-I region EU;Ig kappa chain V-I region CAR		0	2.04639e+07	0	8.00014e+07	2.30777e+07	0	5.98758e+06	0	0	0	0	0	8.38109e+06	0	4.94875e+07	0	0	4.52624e+07	0	2.21905e+07	3.45992e+07	0	0	2.9436e+07	0	0	1.92814e+07	1.5723e+07	2.40742e+07	2.82305e+07	0	2.65767e+07	3.26834e+07	1.75898e+07	7.19439e+07	0	0	4.44477e+07	1.37201e+07	0	3.31926e+07	3.5507e+07	3.90231e+07	3.13216e+06	5.71124e+07	6.25545e+06	0
P01610	Ig kappa chain V-I region WEA		5.25938e+06	4.68146e+07	2.57095e+07	2.49362e+07	9.30014e+06	0	4.63749e+07	1.1853e+07	2.67093e+06	1.40958e+07	4.65838e+07	8.4696e+06	8.85948e+06	4.22356e+07	18113454	7.14355e+07	1.30026e+07	2.26011e+07	3.95881e+07	1.5037e+07	0	3.45691e+07	5.24029e+06	2.54288e+07	1.44526e+07	0	1.34341e+07	0	1.52049e+07	0	6.57993e+06	1.21825e+07	3.66118e+07	1.72597e+07	2.71088e+07	3.11438e+06	9.37301e+06	1.71142e+07	5.61438e+06	1.60492e+07	9.36893e+06	1.72642e+07	2.11091e+07	3.42891e+07	3.30191e+07	1.74169e+07	3.72211e+07
P01617;P01614;P06309	Ig kappa chain V-II region TEW;Ig kappa chain V-II region Cum;Ig kappa chain V-II region GM607		1.19342e+07	4.44773e+07	8.78524e+06	0	2.48743e+07	1.11586e+07	4.63378e+07	2.41513e+07	6.69003e+07	4.01524e+07	1.44581e+08	2.44803e+07	1.21662e+08	5.40213e+07	4.4009e+07	4.88433e+07	1.02265e+07	2.29967e+07	1.74253e+07	3.55221e+07	5.25693e+07	4.71139e+07	1.84245e+07	2.65826e+07	2.84808e+07	8.91598e+06	3.95152e+07	4.11319e+07	1.85208e+07	2.45887e+07	5.45985e+06	5.97059e+07	8.06132e+07	5.24767e+07	1.1359e+08	3.60326e+07	5.05638e+07	5.26395e+07	1.59146e+07	1.88893e+07	1.56301e+07	6.35032e+07	8.34419e+07	7.59376e+07	5.85271e+07	1.91358e+07	7.67805e+07
P01619	Ig kappa chain V-III region B6		3.98136e+06	1.07435e+07	0	6.71112e+06	0	0	1.96401e+07	0	0	0	0	0	0	0	0	4.2096e+06	4.85098e+06	0	3.51989e+06	2.20759e+07	0	9.23528e+06	9.26191e+06	0	0	0	3.31069e+06	0	0	0	0	2.89559e+06	4.25483e+06	1.27789e+07	0	0	0	4.84846e+06	0	0	0	0	0	1.78624e+07	7.11834e+06	0	1.61691e+07
P01620;P01623	Ig kappa chain V-III region SIE;Ig kappa chain V-III region WOL		32789000	105830000	64594000	155380000	51613000	51742000	118570000	48301000	56077000	43727000	124680000	39454000	52846000	80034000	91728000	133130000	93798000	58042000	47684000	104110000	65271000	121620000	79006000	65023000	49003000	43593000	34748000	60020000	67848000	56902000	40805000	66151000	99845000	76216000	160040000	65551000	68206000	86863000	43350000	44594000	72500000	104110000	55220000	140550000	120950000	51227000	141920000
P01621	Ig kappa chain V-III region NG9		4.70791e+07	1.59578e+08	1.47392e+08	4.05473e+08	1.31936e+08	8.8504e+07	2.32654e+08	1.55012e+08	1.62931e+08	9.8357e+07	298111405	8.27677e+07	1.15517e+08	1.37969e+08	1.98345e+08	2.70964e+08	2.39836e+08	2.08422e+08	5.93e+07	240574989	1.32231e+08	1.88576e+08	1.71594e+08	1.10672e+08	1.5598e+08	1.40019e+08	6.81393e+07	1.98414e+08	1.46782e+08	2.73208e+08	6.94633e+07	2.05594e+08	3.04247e+08	1.42733e+08	3.41953e+08	1.26358e+07	1.18136e+08	2.73924e+08	1.41517e+08	1.24778e+08	2.35981e+07	2.56698e+08	2.40994e+08	304064526	3.48913e+08	1.0138e+08	3.06632e+08
P01622	Ig kappa chain V-III region Ti		0	4.26575e+06	5.73641e+06	2.93153e+07	5.43592e+06	3.64527e+06	9.13472e+06	7.2758e+06	6.4612e+06	3.96133e+06	1.47333e+07	2.48898e+06	3.26769e+06	4.51428e+06	8.11273e+06	1.07397e+07	1.08192e+07	5.86708e+06	4.87036e+06	4.4172e+06	4.48883e+06	1.66622e+07	5.64982e+06	3.89253e+06	4.37315e+06	0	7.50747e+06	5.73146e+06	2.93407e+06	4.54623e+06	5.27665e+06	5.34916e+06	2.26876e+07	7.16874e+06	9.9029e+06	5.00571e+06	5.15989e+06	1.25724e+07	6.06653e+06	2.03866e+06	6.43873e+06	7.60785e+06	6.86315e+06	2.4605e+07	8.69424e+06	0	1.63587e+07
P01625;P06312;P06313;P06314	Ig kappa chain V-IV region Len;Ig kappa chain V-IV region;Ig kappa chain V-IV region JI;Ig kappa chain V-IV region B17	IGKV4-1	1.04962e+07	3.04452e+07	3.47054e+06	6.69212e+07	3.75405e+07	2.39633e+07	6.80224e+07	0	3.71296e+07	4.52516e+06	7.35212e+07	2.5352e+07	1.80107e+07	2.12918e+07	3.23016e+07	7.67265e+07	4.60129e+07	0	6.19608e+06	7.80347e+07	2.14277e+07	5.56074e+07	6.66834e+07	35036795	3.58827e+07	3.782e+07	3.17034e+07	2.31351e+07	3.48197e+07	0	1.33078e+07	0	7.74004e+07	5.26314e+07	3.20093e+07	0	4.26383e+06	5.87156e+07	3.52957e+07	1.90438e+07	6.64786e+06	1.56148e+07	6.25978e+07	7.44124e+07	5.23579e+07	0	1.1253e+08
P01699	Ig lambda chain V-I region VOR		0	1.60304e+07	1.74707e+07	3.14524e+07	1.24701e+07	8.19049e+06	1.99388e+07	8.03659e+06	0	1.20346e+07	3.37917e+07	0	1.25862e+07	0	2.19286e+07	2.70277e+07	1.98798e+07	2.31418e+07	2.39411e+07	4.07815e+07	3.72461e+07	2.11147e+07	11126193	1.92748e+07	1.61924e+07	0	1.09949e+07	2.96974e+07	1.23227e+07	1.49713e+07	7.785e+06	1.50517e+07	3.29511e+07	2.27567e+07	2.64937e+07	1.67176e+07	1.70036e+07	2.53043e+07	9.72351e+06	9666429	2.44908e+07	1.70846e+07	1.89997e+07	26315338	2.73799e+07	0	2.69179e+07
P01700;P01712;P01709	Ig lambda chain V-I region HA;Ig lambda chain V-II region WIN;Ig lambda chain V-II region MGC		0	2.98638e+07	2.05705e+07	7.79581e+07	3.13012e+07	2.21434e+07	3.60799e+07	3.17723e+07	1.89536e+07	1.95135e+07	116157520	2.0675e+07	2.06725e+07	3.06952e+07	1.93794e+07	2.13154e+07	4.44328e+07	3.03976e+07	2.1835e+07	3.24709e+07	26259632	3.01813e+07	3.16568e+07	3.23387e+07	2.00278e+07	2.45441e+07	2.33881e+07	4.91752e+07	2.72565e+07	3.96178e+07	1.18258e+07	2.82865e+07	6.19885e+07	3.005e+07	6.89565e+07	1.75759e+07	1.94978e+07	5.76891e+07	1.95853e+07	1.70095e+07	3.35875e+07	3.67345e+07	4.1605e+07	3.62496e+07	5.85131e+07	2.68636e+07	5.84203e+07
P01714	Ig lambda chain V-III region SH		0	8.18615e+06	6.74529e+06	3.58124e+07	5.76546e+06	5.47914e+06	2.94101e+07	1.32129e+07	0	7.64696e+06	3.76181e+07	6.86686e+06	0	225290	2.87388e+06	0	4.81272e+06	1.19667e+07	0	1.24929e+07	9.96111e+06	2.33865e+07	8.69752e+06	3.06265e+06	1.68846e+07	0	5.33623e+06	4.95527e+06	2.37876e+07	1.23133e+07	1.17053e+07	9.52927e+06	1.86966e+07	3.43479e+06	2.91354e+07	8522638	7.34513e+06	3.60583e+07	0	1.59584e+07	1.75048e+07	1.64744e+07	2.25596e+07	5.28877e+06	282702	0	1.04714e+07
P01764	Ig heavy chain V-III region 23	IGHV3-23	5.8707e+06	9.1789e+06	7.14624e+06	1.44827e+07	4.13725e+06	4.55097e+06	3.32209e+07	5.10982e+06	5.41879e+06	6.40966e+06	4.80005e+07	3.98782e+06	2.32994e+06	2.42531e+07	2.6654e+06	2.08289e+07	7.00006e+06	8.97692e+06	9.73475e+06	2.18111e+07	7.64065e+06	2.56363e+07	1.06249e+07	2.1072e+07	4.76829e+06	1.90925e+06	1.55024e+07	9.09953e+06	1.10196e+07	4.13101e+06	4.94298e+06	1.04173e+07	1.11724e+07	2.14879e+07	4.42674e+06	2.91787e+06	2.51266e+06	5.91734e+06	1.15595e+07	7.76622e+06	1.03101e+07	9.00474e+06	0	8.70198e+06	8.24864e+06	5.18339e+06	5.5419e+07
P01766	Ig heavy chain V-III region BRO		8.68789e+06	4.50616e+07	2.68655e+07	1.34267e+08	2.30618e+07	2.83848e+07	4.06643e+07	3.00158e+07	2.32827e+07	3.02621e+07	6.3404e+07	1.91387e+07	2.03848e+07	3.06879e+07	1.59333e+07	3.92035e+07	4.0439e+07	3.22947e+07	3.28709e+07	3.32424e+07	2.28448e+07	4.38694e+07	3.42496e+07	3.36699e+07	2.70884e+07	1.45832e+07	1.18559e+07	2.08822e+07	4.97179e+07	4.70175e+07	2.29356e+07	3.6713e+07	5.94328e+07	4.02421e+07	4.78225e+07	2.24555e+07	1.85304e+07	4.61748e+07	9.35536e+06	1.9641e+07	5.08906e+07	4.16794e+07	5.66449e+07	6.20064e+07	4.14985e+07	1.43987e+07	4.76066e+07
P01781	Ig heavy chain V-III region GAL		1.24598e+07	1.41694e+07	0	1.65185e+07	0	0	4.56624e+07	1.82564e+06	0	1.21875e+07	6.38277e+06	9.15662e+06	1.46954e+07	2.38888e+07	0	2.2121e+07	1.86282e+07	2.78366e+06	1.40755e+07	9.92446e+06	0	2.01963e+07	3.76465e+07	0	0	0	1.60788e+06	0	1.01542e+07	6.62233e+06	1.52139e+07	5.59123e+06	2.83266e+07	0	0	0	0	0	0	0	0	1.348e+07	0	2.01378e+07	1.16488e+07	7.67991e+06	6.28239e+07
P01833	Polymeric immunoglobulin receptor;Secretory component	PIGR	0	5.99746e+06	0	2.60693e+06	0	3.78015e+06	1.65906e+06	0	2.52768e+06	9.8067e+06	3.42025e+06	2.79099e+06	951382	8.2904e+06	0	0	2.54638e+07	2.78873e+06	105857	5.09902e+07	0	373288	3.67162e+07	1.28078e+06	4.67515e+07	1.16608e+07	1.37012e+06	0	0	0	323368	0	1.15035e+07	1.44344e+06	2.65632e+06	2.31762e+07	428213	209264211	169339	0	2.70658e+06	2.0712e+06	0	6.1426e+06	8.75618e+06	1.52376e+06	5.49976e+07
P01834	Ig kappa chain C region	IGKC	325040000	842060000	616560000	1030900000	595930000	457380000	1081800000	490490000	570570000	490410000	1070000000	348110000	691690000	858540000	753110000	1513400000	1110000000	900450000	713980000	999450000	348240000	1062100000	807420000	487030000	392810000	420270000	364130000	671440000	611110000	682160000	312590000	745060000	1545600000	748420000	1274400000	614620000	718210000	994280000	235720000	349380000	572220000	701530000	951180000	1282700000	930010000	707000000	1517400000
P01857	Ig gamma-1 chain C region	IGHG1	708760000	1625800000	1220000000	2081100000	1180200000	985680000	1769800000	789630000	1030000000	1132900000	2320000000	799820000	799000000	2002900000	1207100000	2771800000	2330000000	2386900000	947590000	2129100000	896020000	2525700000	1528700000	1276800000	734700000	1100300000	777860000	1361500000	1588400000	1385200000	760710000	1582700000	2250000000	1360000000	3068700000	1490500000	1628600000	1927300000	777670000	931510000	1343600000	1610000000	2279900000	2696600000	1948700000	1417500000	1686100000
P01859	Ig gamma-2 chain C region	IGHG2	166770000	529830000	170270000	329700000	350460000	185290000	715900000	280850000	467630000	167180000	979790000	156860000	579160000	487890000	483650000	719570000	475160000	238720000	507970000	665260000	326850000	641600000	376400000	184020000	196410000	286030000	283020000	282500000	220710000	289860000	145740000	379760000	747640000	443210000	1024400000	167940000	457340000	648850000	134720000	113070000	325160000	481320000	457700000	701130000	538800000	414510000	802880000
P01860	Ig gamma-3 chain C region	IGHG3	45462000	248820000	128330000	345780000	219710000	124160000	489570000	104530000	80049000	130810000	373500000	89126000	239300000	266970000	106300000	323260000	196280000	155690000	167860000	308250000	165390000	445150000	168600000	86452000	147120000	131800000	138330000	319170000	560860000	218470000	194810000	155490000	674760000	194320000	481400000	231280000	330460000	313170000	98696000	164810000	256640000	244720000	242090000	424720000	331410000	152230000	419190000
P01861	Ig gamma-4 chain C region	IGHG4	8426300	35980000	26432000	22619000	18815000	10225000	51871000	53753000	9420800	13293000	80038000	8810800	23572000	20004000	25862000	111360000	81619000	96376000	46589000	31810000	5514200	66609000	38524000	15623000	5788300	37777000	30384000	16509000	22957000	66727000	1984900	7744200	14949000	20249000	78849000	4859500	14990000	101620000	11513000	6836400	17337000	32115000	58699000	31708000	46559000	12176000	39965000
P01871;P01871-2	Ig mu chain C region	IGHM	8995000	76864000	43317000	168070000	84167000	203700000	85811000	175360000	98590000	46109000	150220000	23658000	122030000	136920000	100940000	89893000	126590000	86233000	125540000	172380000	19971000	116060000	135360000	71576000	74492000	90336000	29827000	71271000	314700000	171720000	71367000	80581000	99732000	92101000	81551000	57538000	160600000	303810000	74515000	47478000	27535000	53016000	65488000	139890000	90836000	164300000	57412000
P01876	Ig alpha-1 chain C region	IGHA1	140230000	827750000	379550000	1283800000	1024500000	455880000	1899900000	721720000	895210000	407510000	2637800000	324380000	730710000	1165800000	1175100000	955280000	1141400000	929920000	807060000	1786900000	209410000	1260000000	1015700000	1510400000	581010000	829830000	403220000	689520000	493370000	413860000	225580000	1032400000	3182600000	1067600000	2260200000	1113400000	1025100000	2430600000	100680000	546820000	345600000	665980000	830880000	2340000000	2040500000	685080000	2967700000
P01877	Ig alpha-2 chain C region	IGHA2	1.28736e+06	2.33474e+07	5.95357e+06	2.24542e+07	2.19094e+07	3.14996e+06	3.73025e+07	2.77737e+07	2.59517e+07	1.30282e+07	6.50988e+07	7.22038e+06	1.5101e+07	1.13403e+07	2.43088e+07	6.46513e+06	2.5863e+07	5.27893e+07	1.36662e+07	7.6028e+07	3.50258e+06	4.35049e+07	1.99908e+07	2.71106e+07	6.75553e+06	5.61373e+07	1.61476e+07	1.80399e+07	8.02472e+06	7.0206e+06	2.87609e+06	1.89038e+07	7.30095e+07	2.24563e+07	3.5944e+07	3.12419e+07	1.64782e+07	6.26312e+07	0	4.21389e+06	3.15475e+06	1.92064e+07	1.8265e+07	4.64049e+07	5.17274e+07	6.3363e+06	5.81544e+07
P01880;P01880-2	Ig delta chain C region	IGHD	1.84753e+06	0	0	0	0	0	0	2.47266e+06	0	762544	4.98394e+06	0	812255	2.24226e+06	0	2.04334e+06	0	0	0	0	0	3.80091e+07	1.58115e+06	0	0	0	0	0	0	0	0	0	0	3.57973e+06	9.26525e+06	0	0	0	0	0	0	0	0	1.51932e+06	2.12253e+06	3.3781e+06	0
P01889	HLA class I histocompatibility antigen, B-7 alpha chain	HLA-B	1.83596e+06	0	2.62143e+06	0	0	7.69443e+06	0	0	3.16859e+07	5.1975e+06	0	0	1.43398e+07	0	1.41076e+07	0	0	0	0	4.86706e+07	0	282313	3.81767e+06	0	0	7.10527e+06	0	290941	0	5.67301e+06	8.96499e+06	0	0	0	1.48927e+07	26995315	0	0	0	0	0	0	3.00748e+06	0	0	2.89595e+06	0
P01891	HLA class I histocompatibility antigen, A-68 alpha chain	HLA-A	0	0	7.67093e+06	0	0	0	0	0	0	0	0	0	0	0	0	3.3884e+06	4.63559e+06	0	8.81338e+06	0	0	0	0	0	0	0	0	0	1.39667e+06	0	0	2.06808e+06	0	0	0	0	0	3.13232e+06	0	0	0	0	8.28166e+06	0	0	0	0
P01892	HLA class I histocompatibility antigen, A-2 alpha chain	HLA-A	0	835709	3.31321e+06	0	1.17432e+06	0	5.82859e+06	3.97039e+06	5.79587e+06	0	0	2.51297e+06	0	0	2.08265e+06	7.04391e+06	626305	0	0	2.11272e+07	0	1.91868e+06	0	1.37401e+07	3.63649e+06	0	0	1.1927e+06	0	0	1.92715e+06	0	0	0	0	3.92788e+06	3.93317e+06	2.78745e+06	861100	4.2367e+06	0	0	4.9454e+06	2.9146e+06	1.12835e+06	0	3.03009e+06
P01903	HLA class II histocompatibility antigen, DR alpha chain	HLA-DRA	19367000	34183000	19389000	28621000	21192000	24511000	17615000	25982000	23706000	18098000	5226900	13664000	19521000	18652000	25469000	21209000	21072000	33185000	22496000	47548000	13244000	13029000	55556000	23329000	33513000	16180000	24633000	18242000	15420000	36611000	28087000	18186000	25866000	32026000	18529000	43059000	17284000	27457000	24810000	18825000	23082000	16203000	17126000	22137000	18479000	12172000	27971000
P01911	HLA class II histocompatibility antigen, DRB1-15 beta chain	HLA-DRB1	7.09766e+06	2.43698e+07	9.18924e+06	3.0963e+07	4.45823e+06	4.55571e+06	1.69702e+07	1.33225e+07	8.05607e+06	6.8489e+06	1.04059e+07	6.45434e+06	8.88834e+06	5.78158e+06	1.23635e+07	9.0803e+06	5.93373e+06	1.33531e+07	7.49854e+06	2.78319e+07	1.68938e+07	3.74405e+06	1.75743e+07	6.32896e+06	3.37353e+07	9.82099e+06	3.30073e+07	3.6091e+06	1.19941e+07	2.04128e+07	5.90283e+06	1.43409e+07	4.84385e+06	9.98586e+06	1.13778e+07	2.08692e+07	3.70132e+06	6.73444e+06	8.60931e+06	1.76015e+07	1.80576e+07	8.40907e+06	1.22097e+07	1.32918e+07	0	0	1.56804e+07
P01920	HLA class II histocompatibility antigen, DQ beta 1 chain	HLA-DQB1	615222	1.20821e+07	3.47583e+06	1.15637e+06	828494	1.52168e+06	4.08183e+06	2.20536e+06	1.32735e+07	2.06008e+06	1.16658e+06	1.91898e+06	7.54774e+06	1.23509e+06	5.35134e+06	0	7.00255e+06	6.30222e+06	2.6508e+06	0	1.62089e+06	940427	5.60344e+06	1.83488e+06	1.58509e+06	4.22459e+06	1.88272e+06	7.68941e+06	0	1.00772e+06	2.16108e+06	3.32077e+06	1.4314e+07	5.6594e+06	4.99169e+06	3.56878e+06	3.73164e+06	4.85575e+06	6.24205e+06	8.16061e+06	0	0	1.30687e+07	1.0667e+07	855026	0	1.07667e+07
P02042	Hemoglobin subunit delta	HBD	104760000	109490000	95647000	313080000	159540000	173610000	406220000	14964000	209270000	78376000	226880000	47057000	87313000	64848000	130000000	413770000	84368000	129730000	75832000	60931000	93048000	219440000	185170000	69779000	84270000	90767000	30718000	164480000	112920000	718100000	54294000	108820000	95042000	160400000	181220000	226820000	142960000	216170000	55429000	47387000	189160000	133930000	116450000	149920000	27833000	107540000	171580000
P02144	Myoglobin	MB	1.16913e+07	9.58937e+06	1.69343e+07	1.38593e+07	2.28339e+07	3.34853e+07	1723807522	1.01177e+08	1.24405e+07	1.50989e+07	6.2068e+06	1.08032e+08	7.31867e+06	9.91803e+07	1.76329e+07	4.36686e+08	1.82222e+07	2.11338e+07	5.34897e+07	2.8985e+07	2.95446e+07	9.48113e+07	1.97643e+07	3.9214e+08	1.02499e+06	6.02251e+06	1.72049e+07	1.66927e+07	2.43982e+07	6.89225e+07	2.71662e+07	2.43345e+08	1.9795e+08	3.82318e+06	1.53364e+07	3.40199e+07	2.5675e+08	148606410	3.00583e+07	2.91908e+07	8.92589e+06	0	2.46302e+07	7.76465e+06	1.01457e+07	5.21928e+06	3011711500
P02452	Collagen alpha-1(I) chain	COL1A1	922170000	1555500000	1461700000	3281800000	1070000000	1118500000	3780600000	1980800000	1580400000	1202300000	1103700000	2520000000	1518300000	1862500000	632560000	4773300000	2503900000	1388900000	2204400000	2208800000	1857300000	2102800000	2257200000	2230000000	2000000000	572710000	2005100000	1532700000	6152100000	2525900000	2864300000	1361600000	2760000000	1760900000	1276900000	1029200000	1350700000	1575300000	1770900000	3015200000	3181100000	1890500000	2953100000	1951900000	3317300000	1934200000	3439400000
P02458;P02458-1	Collagen alpha-1(II) chain;Collagen alpha-1(II) chain;Chondrocalcin	COL2A1	1.26711e+07	0	6.92724e+06	309214	1.41807e+07	4.1161e+06	47484.3	0	1.97561e+06	4.6237e+06	261779	438229	0	0	1.54809e+06	1.70666e+06	1.33654e+06	387498	0	0	0	0	6.99582e+06	0	6.41895e+06	4.53332e+07	0	1.93775e+06	0	2.89582e+07	74364	0	2.77838e+06	1.52365e+07	3.69387e+07	0	0	1.06191e+06	1.10645e+06	959141	0	0	136206	0	1.44155e+06	67300.3	78030.8
P02461;P02461-2	Collagen alpha-1(III) chain	COL3A1	45093000	96557000	59784000	161570000	106240000	65085000	144920000	103670000	41184000	81535000	94720000	170620000	36995000	64816000	32319000	142020000	84797000	133280000	54846000	155480000	146730000	104580000	229160000	58917000	104270000	52624000	88757000	68509000	505600000	165010000	201730000	87474000	137220000	39128000	75692000	54838000	100050000	79813000	37547000	186820000	86307000	108190000	229230000	77190000	98842000	38762000	65292000
P02462-2;P02462	Collagen alpha-1(IV) chain;Arresten	COL4A1	476650000	611380000	464200000	615330000	368500000	507790000	669300000	294890000	445620000	329340000	597860000	452530000	331000000	407260000	190660000	419100000	331710000	540440000	423120000	596310000	385110000	600890000	356870000	415980000	339260000	380760000	454820000	482490000	497070000	355710000	374690000	456640000	686450000	558900000	528860000	477520000	345250000	539170000	735000000	503860000	761340000	952160000	1397700000	831530000	495730000	625190000	691870000
P02511	Alpha-crystallin B chain	CRYAB	134750000	155880000	109930000	151090000	132380000	89339000	699050000	141380000	173210000	81839000	123030000	160660000	111180000	121990000	87841000	312920000	85748000	150650000	166330000	135320000	114120000	170000000	69679000	202060000	59998000	97269000	98226000	111880000	148670000	172750000	87884000	170680000	214120000	133700000	159140000	70674000	145940000	128130000	189600000	169360000	176500000	206940000	188100000	198770000	213380000	239320000	981190000
P02545;P02545-6;P02545-3;P02545-2;P02545-5;P02545-4	Prelamin-A/C;Lamin-A/C	LMNA	1414200000	1532900000	1864500000	1866300000	1493800000	1490000000	1855100000	1590700000	1871900000	1486900000	1444700000	1450300000	1450000000	1861700000	1375800000	1565200000	1493100000	1996800000	1527600000	1769200000	1423400000	1524200000	1684400000	1544200000	1483300000	1670000000	2005100000	2100800000	1728400000	1620000000	1885700000	1340000000	1530000000	1754200000	2160000000	1774600000	1285900000	1603700000	1534800000	1845900000	2120200000	1441700000	2670000000	1971400000	2005100000	1504800000	2085600000
P02549-2;P02549	Spectrin alpha chain, erythrocytic 1	SPTA1	0	0	187874	712527	460781	73477.4	545604	301383	334588	177398	459554	186060	124950	0	156232	174487	254056	193694	32211.6	113363	230618	0	74294.9	0	0	0	87716.6	2.65611e+06	0	3.30581e+06	0	0	37259.3	0	0	433070	0	580810	0	0	536876	0	0	319080	0	0	0
P02585	Troponin C, skeletal muscle	TNNC2	0	6.80794e+06	0	0	0	713567	1.89926e+06	0	610969	0	0	0	0	0	0	0	0	0	0	0	0	0	0	1.74208e+06	0	0	0	0	0	0	0	0	1.78082e+06	0	0	0	0	0	0	0	1.155e+06	0	0	0	0	0	0
P02647	Apolipoprotein A-I;Proapolipoprotein A-I;Truncated apolipoprotein A-I	APOA1	386530000	1640000000	715350000	1605900000	1103700000	866340000	1591400000	897920000	926660000	691930000	2540000000	324760000	940780000	2062400000	907790000	2097800000	916020000	1320000000	1200000000	839240000	254460000	1858900000	761350000	448490000	873580000	941400000	407980000	1190000000	1080000000	926240000	895850000	867110000	1410000000	1129500000	1426100000	510810000	658680000	1339100000	440080000	611230000	1232700000	1578400000	742980000	1156500000	1988800000	1030000000	1372700000
P02649	Apolipoprotein E	APOE	16189000	46037000	25236000	50849000	17694000	20757000	60419000	28983000	28508000	23396000	43979000	14154000	22078000	27673000	13187000	28554000	33380000	39533000	14545000	23899000	7456800	35768000	25779000	13909000	41560000	33036000	21526000	51300000	51589000	32912000	49947000	9736900	36662000	39264000	46172000	32302000	15815000	41737000	25090000	29341000	40514000	42228000	101160000	44279000	63129000	47146000	51107000
P02652	Apolipoprotein A-II;Proapolipoprotein A-II;Truncated apolipoprotein A-II	APOA2	16392000	199830000	80981000	261230000	145530000	116280000	142050000	111820000	123000000	100280000	227210000	80546000	144620000	188790000	85662000	259520000	85496000	212200000	95800000	155190000	49954000	170560000	130620000	55159000	83945000	135020000	23856000	109000000	308570000	162530000	149470000	101930000	229880000	124140000	151870000	72705000	106190000	300910000	93146000	111430000	197020000	206300000	145760000	172560000	578470000	142250000	170530000
P02654	Apolipoprotein C-I;Truncated apolipoprotein C-I	APOC1	0	5.79775e+07	3.92583e+07	7.58574e+07	1.70637e+07	0	4.41968e+07	1.50611e+07	8.95676e+06	6.50933e+06	4.8649e+07	3.54272e+06	7.30547e+06	4.39363e+07	1.15002e+06	6.55596e+07	3.79421e+07	2.31281e+07	3.73156e+07	8.04523e+06	0	2.64562e+07	7.54244e+06	0	2.02969e+07	5.28918e+06	0	6.14387e+06	2.8882e+07	3.06729e+07	2.33165e+07	0	1.20224e+07	1.54918e+07	0	4.36434e+06	6.90154e+06	4.51275e+07	0	0	1.57083e+07	5.51003e+06	1.74289e+07	6.09817e+07	2.72981e+07	4.82809e+07	5.05699e+07
P02655	Apolipoprotein C-II;Proapolipoprotein C-II	APOC2	0	0	8.25546e+06	1.40917e+07	1.13191e+07	0	2.19908e+07	9.49888e+06	4.63481e+06	4.35254e+06	3.11125e+07	0	2.09823e+06	6.50081e+06	0	5.95674e+06	1.1925e+07	1.14146e+07	0	3.34385e+06	0	1.65785e+07	5.75518e+06	0	1.01622e+07	1.14533e+07	0	2.05687e+07	0	1.5982e+07	3.53308e+06	0	5.42801e+06	4.04587e+06	1.06681e+07	8.90556e+06	0	1.24017e+07	0	0	7.76012e+06	8.70326e+06	1.23466e+07	3.58084e+06	0	3.7524e+06	0
P02656	Apolipoprotein C-III	APOC3	1.00507e+07	4.07534e+07	1.65545e+07	5.71078e+07	2.31046e+07	1.3851e+07	4.31188e+07	3.50884e+07	8.76659e+06	1.23778e+07	1.47694e+08	8.59023e+06	2.73931e+07	8.12015e+07	2.1938e+07	4.82557e+07	2.19212e+07	2.70756e+07	2.71396e+07	2.34457e+07	0	5.20337e+07	9.29798e+06	5.87659e+06	1.5399e+07	2.19999e+07	3.50488e+06	2.53156e+07	5.79839e+07	3.8287e+07	3.11155e+07	4.89973e+06	1.90347e+07	3.29488e+07	3.32531e+07	1.83687e+07	1.25429e+07	3.51219e+07	7.95346e+06	1.32148e+07	1.47604e+07	3.0769e+07	9.57941e+06	2.94525e+07	4.55471e+07	2.66808e+07	4.39387e+07
P02671-2;P02671	Fibrinogen alpha chain;Fibrinopeptide A;Fibrinogen alpha chain	FGA	100110000	276640000	171960000	342880000	246750000	299670000	666330000	239810000	214760000	138820000	435460000	143180000	271210000	405980000	99889000	244510000	935300000	317540000	336620000	241810000	136240000	494210000	271670000	170470000	202890000	123590000	135950000	286070000	305100000	141850000	324770000	118590000	496390000	280990000	187330000	221730000	126520000	468050000	163990000	266580000	235190000	196880000	290390000	403380000	471850000	327610000	411310000
P02675	Fibrinogen beta chain;Fibrinopeptide B;Fibrinogen beta chain	FGB	146220000	457430000	228740000	453040000	369410000	465780000	783100000	373180000	308600000	183840000	736100000	216400000	446000000	592350000	163980000	391550000	1012600000	388710000	439850000	436360000	217310000	597500000	457790000	255000000	254920000	212040000	179820000	392570000	414620000	245360000	517590000	205470000	766900000	431070000	335140000	377400000	221080000	633310000	291230000	417290000	297920000	275690000	328710000	473130000	468660000	464540000	466860000
P02679-2;P02679	Fibrinogen gamma chain	FGG	129030000	440150000	205750000	455880000	375010000	434920000	788070000	335300000	311740000	183320000	601080000	161400000	339300000	482340000	222930000	378100000	1047300000	518780000	397510000	424700000	173450000	570990000	520760000	228530000	218340000	146820000	135050000	452520000	385990000	260240000	430150000	214750000	677710000	393870000	384560000	399600000	201770000	739270000	297830000	314950000	276270000	282660000	246480000	427930000	360980000	395830000	456140000
P02730	Band 3 anion transport protein	SLC4A1	14271000	17150000	23518000	46760000	31880000	28626000	45173000	10028000	35115000	13613000	33054000	7629400	24889000	12829000	13891000	35141000	18931000	26621000	11028000	10015000	12402000	13298000	23758000	10571000	18481000	13909000	7243900	31894000	16345000	146950000	7518000	14631000	12512000	19372000	21829000	32274000	16949000	39107000	7581500	5283800	27710000	16681000	15729000	21176000	8681000	9616300	22549000
P02741;P02741-2	C-reactive protein;C-reactive protein(1-205)	CRP	0	0	0	3.72649e+06	0	0	0	2.7894e+06	0	0	0	0	0	0	1.51829e+06	0	1.5292e+08	0	0	0	2.87248e+07	0	0	0	0	0	0	0	2.14218e+06	0	1.7455e+06	0	0	0	0	0	0	0	0	5.19788e+06	0	0	0	0	2.62925e+06	0	0
P02743	Serum amyloid P-component;Serum amyloid P-component(1-203)	APCS	126320000	613110000	302620000	401590000	104570000	243310000	492360000	127030000	190300000	316800000	159710000	61862000	136390000	146410000	27305000	300380000	700440000	350440000	241410000	131810000	22487000	330790000	167430000	58280000	212530000	288590000	46239000	850970000	176650000	126000000	224370000	97916000	589580000	182470000	518000000	199650000	86849000	304570000	109260000	69330000	843760000	468870000	1156600000	930350000	391010000	1168700000	315990000
P02745	Complement C1q subcomponent subunit A	C1QA	3.14174e+06	8.43412e+06	1.95469e+07	3.70202e+07	8.10949e+06	1.20039e+07	1.95288e+07	1.10725e+07	0	9.57949e+06	9.29139e+06	4.12298e+06	8.29204e+06	1.14191e+07	5.35685e+06	2.57847e+06	2.12018e+07	2.35099e+07	1.68883e+07	4.95216e+06	3.22546e+06	9.40751e+06	1.59864e+07	8.33769e+06	7.89909e+06	1.48053e+06	2.87166e+06	0	2.7262e+07	2.46707e+07	1.94917e+07	8.438e+06	9.22647e+06	1.64048e+07	6.54692e+06	4.32677e+06	0	8.44805e+06	1.43034e+07	1.01152e+07	2.11079e+07	3.33348e+06	4.41743e+06	1.54182e+07	1.83689e+07	9.20335e+06	1.92067e+07
P02746	Complement C1q subcomponent subunit B	C1QB	1.00338e+07	2.95585e+07	2.34321e+07	5.13395e+07	2.35576e+07	2.7126e+07	3.59723e+07	3.40166e+07	5.3036e+07	1.54416e+07	3.91587e+07	1.68943e+07	3.08652e+07	1.36734e+07	4.9423e+06	1.96307e+07	3.28693e+07	3.79299e+07	2.32369e+07	2.40684e+07	1.54703e+07	1.0982e+07	3.59934e+07	2.02112e+07	3.08658e+06	5.58497e+06	1.59925e+07	2.67673e+07	3.18319e+07	3.37983e+07	2.73768e+06	1.84014e+07	3.88462e+07	2.8629e+07	2.32385e+07	1.95699e+07	1.54289e+07	2.81173e+07	4.14802e+07	2.03566e+07	4.68972e+07	1.93105e+07	3.16683e+07	3.86278e+07	3.53071e+07	1.74227e+07	2.63719e+07
P02747	Complement C1q subcomponent subunit C	C1QC	1.04237e+07	1.10734e+07	7.13891e+06	4.82601e+06	2.28897e+06	5.01056e+06	2.14898e+07	9.44332e+06	3.19051e+07	6.00712e+06	1.39407e+07	4.23876e+06	7.81058e+06	2.241e+07	1.04198e+07	1.16072e+07	1.072e+07	1.52631e+07	1.16803e+07	7.66059e+06	1.36605e+07	1.55793e+07	1.37001e+07	1.6899e+07	0	5.59809e+06	1.1671e+07	1.37801e+07	3.16066e+06	1.30712e+07	2.57649e+07	1.06873e+07	3.57283e+07	2.75652e+07	2.52381e+07	7.31193e+06	6.78209e+06	1.31751e+07	1.13374e+07	4.03227e+06	4.96405e+06	4.6085e+06	3.76767e+07	1.35871e+07	3.16798e+06	1.01859e+07	1.3929e+07
P02748	Complement component C9;Complement component C9a;Complement component C9b	C9	41991000	159510000	68947000	188090000	72278000	72038000	148220000	82646000	57364000	58601000	79141000	66496000	88942000	74755000	44498000	104840000	183880000	74425000	75709000	66668000	115690000	73005000	88049000	67315000	102720000	82003000	46305000	88112000	79235000	52580000	90364000	34653000	138980000	82387000	91681000	122020000	49465000	133570000	53760000	97599000	83926000	212510000	110910000	148980000	140950000	94761000	122790000
P02749	Beta-2-glycoprotein 1	APOH	64537000	182220000	66374000	98974000	59923000	129470000	116430000	143070000	153130000	80004000	211170000	112130000	196110000	115120000	114420000	174490000	121880000	136080000	125900000	151020000	59744000	149520000	120320000	90579000	93810000	74422000	60240000	121150000	121900000	84746000	92002000	69346000	187560000	112270000	202460000	116750000	137540000	206520000	101910000	79656000	118860000	173180000	124400000	200740000	87815000	261000000	97858000
P02750	Leucine-rich alpha-2-glycoprotein	LRG1	6544000	21698000	4846400	47555000	9123700	14342000	43272000	18887000	12229000	13264000	29528000	23868000	16476000	26550000	13595000	21657000	77157000	31753000	19176000	23384000	46772000	25236000	19897000	15434000	22715000	12792000	28432000	16492000	48238000	16417000	41935000	11607000	45833000	13948000	14838000	12258000	42187000	20953000	30699000	27391000	29924000	17736000	8801100	34686000	29967000	15857000	54922000
P02751;P02751-3;P02751-15;P02751-8;P02751-17;P02751-7;P02751-14;P02751-9;P02751-11;P02751-6;P02751-4;P02751-12	Fibronectin;Anastellin;Ugl-Y1;Ugl-Y2;Ugl-Y3	FN1	661630000	940260000	413440000	743440000	529890000	798110000	1011500000	363660000	892400000	383470000	1165800000	365230000	517540000	1067700000	233740000	1092500000	698260000	725550000	572140000	516010000	299820000	1267500000	1037700000	373270000	514370000	607250000	254210000	776030000	642010000	506410000	449990000	326440000	546170000	813170000	723080000	614080000	354380000	1170000000	477440000	348990000	656940000	700390000	895120000	1117500000	1415700000	1427500000	983130000
P02753	Retinol-binding protein 4;Plasma retinol-binding protein(1-182);Plasma retinol-binding protein(1-181);Plasma retinol-binding protein(1-179);Plasma retinol-binding protein(1-176)	RBP4	17544000	32326000	14651000	18461000	18989000	18469000	60500000	21815000	34356000	17177000	71065000	24527000	25241000	32994000	18420000	29937000	8523300	15867000	21553000	19340000	10314000	34094000	12880000	19984000	29167000	13606000	16375000	21427000	44609000	25114000	18185000	15766000	32372000	25877000	20915000	17147000	22581000	30438000	19457000	14340000	31620000	38023000	18562000	36627000	50750000	24181000	53218000
P02760	Protein AMBP;Alpha-1-microglobulin;Inter-alpha-trypsin inhibitor light chain;Trypstatin	AMBP	65220000	186900000	73861000	143430000	68542000	90194000	247330000	80353000	84758000	65447000	118950000	66794000	102720000	141550000	39501000	120850000	101780000	102300000	103540000	82611000	60539000	126630000	97678000	61728000	88997000	79914000	43807000	109200000	185970000	59729000	93447000	58977000	143760000	86269000	137390000	66035000	53817000	121970000	80349000	79974000	187650000	180620000	177800000	208620000	193080000	211180000	218340000
P02763	Alpha-1-acid glycoprotein 1	ORM1	675930000	220140000	88000000	293560000	158530000	166410000	210150000	143810000	123370000	149840000	327210000	166480000	179200000	228600000	143050000	243950000	1051800000	358240000	241550000	224760000	140040000	134190000	140160000	82870000	165490000	125190000	93104000	774950000	377120000	124270000	238730000	139620000	343770000	124040000	104280000	194850000	944130000	246510000	161280000	227880000	1142900000	225780000	70813000	265230000	333950000	148190000	496630000
P02765	Alpha-2-HS-glycoprotein;Alpha-2-HS-glycoprotein chain A;Alpha-2-HS-glycoprotein chain B	AHSG	64299000	256610000	73865000	182930000	119850000	119940000	175870000	118840000	138680000	103130000	171200000	115600000	148440000	133570000	158230000	212000000	63634000	190430000	139970000	137530000	63808000	291730000	124530000	144570000	81192000	122290000	55225000	136040000	160470000	154780000	82621000	130410000	340620000	112210000	156540000	99361000	142590000	187740000	66257000	89069000	181870000	259840000	179470000	237690000	293520000	211770000	220850000
P02766	Transthyretin	TTR	187410000	424300000	125570000	287680000	273310000	174430000	417040000	253400000	304590000	164900000	615340000	144360000	328790000	502020000	300970000	427170000	104960000	387490000	267980000	336260000	125000000	374580000	241590000	164770000	299810000	351460000	92216000	304920000	393360000	316050000	242820000	370300000	367310000	201730000	379100000	248330000	362110000	459180000	203990000	129260000	473950000	417490000	223820000	273110000	421880000	349880000	624660000
P02774;P02774-3;P02774-2	Vitamin D-binding protein	GC	126200000	370770000	143930000	290850000	186890000	180610000	440120000	161790000	246510000	170630000	374600000	180090000	364130000	430560000	227970000	509850000	289540000	315100000	288970000	216440000	114490000	371320000	178950000	146150000	138160000	189980000	119390000	239430000	277200000	205680000	165970000	301280000	369850000	221230000	303140000	192440000	210330000	359120000	149510000	160570000	367750000	293630000	201510000	371160000	345080000	330420000	387770000
P02775	Platelet basic protein;Connective tissue-activating peptide III;TC-2;Connective tissue-activating peptide III(1-81);Beta-thromboglobulin;Neutrophil-activating peptide 2(74);Neutrophil-activating peptide 2(73);Neutrophil-activating peptide 2;TC-1;Neutrophil-activating peptide 2(1-66);Neutrophil-activating peptide 2(1-63)	PPBP	0	0	0	2.00376e+07	9.61661e+06	5.32453e+06	5.05753e+06	0	0	0	0	9.59291e+06	3.44977e+06	0	0	13701494	1.28066e+07	0	0	0	4.4022e+06	0	0	0	0	0	0	2.31783e+06	2.27984e+06	0	8.41902e+06	0	0	0	0	0	5.02396e+06	4.87239e+06	0	0	0	2.01379e+06	0	1.53735e+07	0	0	0
P02787	Serotransferrin	TF	1247100000	3768400000	1181200000	2194800000	1602300000	1364400000	3674400000	2231600000	2329800000	1683700000	4347600000	1572800000	2455400000	2320800000	2023200000	4375600000	1385500000	2119600000	1990800000	2333600000	846240000	3322700000	1556300000	1587200000	1524900000	1516300000	1090900000	2330000000	3212100000	2192700000	1387700000	2291500000	3388800000	1978300000	2554400000	1280500000	2057200000	3635400000	1798500000	1416900000	3710000000	3746300000	1872700000	2633100000	3580000000	2131900000	3791500000
P02788;P02788-2	Lactotransferrin;Lactoferricin-H;Kaliocin-1;Lactoferroxin-A;Lactoferroxin-B;Lactoferroxin-C	LTF	1039600000	7919300000	1226100000	515790000	816080000	460660000	337640000	522980000	3190000000	225510000	753580000	722460000	102520000	1117200000	142730000	114440000	1058500000	2593300000	470210000	1699700000	208970000	794970000	2692900000	262300000	702260000	6953000000	392650000	572750000	316000000	302930000	525870000	209460000	1324900000	1448700000	510070000	10900000000	239040000	7087200000	330120000	233870000	3120900000	4796200000	2436400000	1604400000	4346700000	333250000	5868800000
P02790	Hemopexin	HPX	431270000	882710000	247750000	485790000	335100000	356700000	822100000	432240000	415970000	328370000	747780000	431430000	615220000	643550000	333170000	678670000	737080000	499150000	604070000	437190000	245840000	680900000	323880000	289490000	389600000	390950000	191850000	298410000	614880000	409920000	384830000	300760000	797820000	339690000	354930000	344960000	390210000	498080000	508700000	355390000	754090000	753340000	434730000	788450000	712470000	567910000	883010000
P02792	Ferritin light chain	FTL	190020000	210120000	187640000	268780000	241300000	243450000	169620000	152410000	237220000	350100000	99295000	134200000	178660000	206660000	377890000	266220000	505380000	460300000	257970000	179910000	202850000	166010000	415000000	76108000	375430000	440400000	227850000	271860000	54539000	416420000	146350000	221510000	116160000	208850000	300910000	417790000	171670000	274990000	163730000	111930000	207430000	127610000	141310000	164750000	272720000	118220000	234690000
P02794	Ferritin heavy chain;Ferritin heavy chain, N-terminally processed	FTH1	202840000	140530000	229080000	210760000	199740000	212690000	121550000	161260000	197230000	260040000	141070000	143070000	83969000	164510000	244640000	134420000	297550000	338270000	182860000	136840000	187370000	139370000	285610000	102860000	281730000	315760000	191780000	219180000	67860000	199300000	155050000	233070000	101570000	222290000	317550000	209400000	118570000	184960000	231810000	104300000	246630000	169790000	112950000	156700000	209850000	102520000	122840000
P80297;P13640-2;P02795;P13640;Q8N339	Metallothionein-1X;Metallothionein-1G;Metallothionein-2;Metallothionein-1M	MT1X;MT1G;MT2A;MT1M	2.25415e+06	1.06929e+07	1.07517e+06	1.9266e+07	7.0157e+07	2.92066e+07	0	192259125	1.25461e+07	5.0865e+08	7.33122e+07	126656631	3.4031e+06	783736	7.22122e+06	0	4.83621e+06	5.43811e+07	1.16669e+07	8.84422e+07	4.55523e+07	3.4913e+07	4.2379e+07	5.53866e+07	1.11091e+07	7.03818e+07	2.6974e+07	4.27536e+07	2.30242e+08	5.26776e+08	6.97255e+07	1.07249e+08	69679827	7.29278e+06	9.02548e+07	3.16147e+07	5.33946e+08	1.51253e+07	7.41243e+06	2.45209e+08	3.56951e+07	5.5004e+07	5.85082e+07	0	7.704e+06	0	0
P03905	NADH-ubiquinone oxidoreductase chain 4	MT-ND4	1.83689e+06	0	1.19057e+06	2.38375e+06	0	0	0	0	0	0	0	1.92721e+06	0	0	0	0	2.08858e+06	2.20618e+06	0	0	1.00765e+07	745356	870050	0	0	0	0	0	0	0	1.07346e+07	2.26703e+06	0	877324	0	0	455372	0	0	6.70765e+06	0	649523	0	0	0	0	0
P03915	NADH-ubiquinone oxidoreductase chain 5	MT-ND5	1.76824e+06	0	2.13133e+06	1.27504e+06	1.28809e+06	2.10928e+06	1.22698e+06	837673	959133	2.00234e+06	0	829306	824783	0	4.31485e+06	4.03446e+06	1.79245e+06	8.11309e+06	2.01316e+06	1.40122e+06	0	830555	968513	1.09056e+06	0	0	670142	0	0	0	841213	5.63518e+06	1.96938e+06	1.70895e+06	0	2.00781e+06	2.256e+06	2.19738e+06	1.56012e+06	570238	3.1169e+06	1.18478e+06	1.13555e+06	0	0	2.97868e+06	4.92402e+06
P03950	Angiogenin	ANG	2.58627e+07	3.2483e+07	1.46263e+07	1.18279e+07	1.37612e+07	1.60156e+07	1.70488e+07	7.1485e+06	1.11929e+07	2.57881e+07	1.55793e+07	2.94816e+07	3.47403e+07	9.69314e+06	1.16811e+07	2.46896e+07	2.30459e+07	2.22192e+07	2.24431e+07	1.90314e+07	1.95783e+07	3.22915e+07	2.0479e+07	3.31639e+07	1.1354e+07	2.01148e+07	1.56442e+07	3.40708e+07	8.00762e+06	8.71563e+06	1.83592e+07	1.60279e+07	5.97614e+07	2.39431e+07	4.19765e+07	2.1122e+07	2.52095e+07	1.70452e+07	7.50771e+07	1.68498e+07	2.62129e+07	3.65187e+07	2.77173e+07	2.92689e+07	1.4622e+07	2.70401e+07	3.86786e+07
P03952	Plasma kallikrein;Plasma kallikrein heavy chain;Plasma kallikrein light chain	KLKB1	2.30274e+06	3.97883e+06	2.47855e+06	4.86271e+06	2.47295e+06	3.59182e+06	3.5707e+06	3.49878e+06	3.11301e+06	1.41803e+06	5.42999e+06	1.81666e+06	2.65812e+06	4.32293e+06	775403	3.624e+06	2.69191e+06	2.56137e+06	2.16344e+06	1.63526e+06	0	2.70234e+06	1.31925e+06	1.01755e+06	2.46423e+06	0	548480	4.42374e+06	6.53544e+06	2.81358e+06	2.32725e+06	3.8547e+06	3.92746e+06	2.01481e+06	2.20829e+06	2.23708e+06	1.73774e+06	7.19258e+06	3.42264e+06	2.35404e+06	5.29445e+06	2.91389e+06	3.83676e+06	4.12576e+06	7.29551e+06	3.37212e+06	3.71693e+06
P03973	Antileukoproteinase	SLPI	0	5.87827e+06	3.44144e+06	0	0	1.56721e+06	4.23266e+06	0	4.36233e+06	3.11796e+06	0	0	2.49142e+06	0	0	0	7.40713e+06	5.0617e+06	0	0	2.47961e+07	4.76253e+06	2.13251e+06	4.76872e+06	949542	4.03238e+06	0	14190368	1.99604e+06	0	0	0	5.25008e+06	4.28017e+06	1.16669e+07	3.81967e+06	0	0	0	711958	1.0191e+07	3.50609e+06	1.50916e+07	1.84349e+07	1.27442e+07	1.00684e+07	3.61332e+06
P04003	C4b-binding protein alpha chain	C4BPA	5739300	19067000	12365000	32366000	24150000	18163000	34205000	18322000	17012000	5823600	46448000	17433000	23761000	30907000	8685200	29185000	35096000	27156000	22377000	21435000	4172000	30374000	26081000	6685000	13158000	7055500	5665400	15684000	23248000	18178000	24081000	13363000	30558000	12724000	17007000	31826000	21492000	35320000	17835000	11067000	15507000	5649100	14021000	26727000	25345000	19343000	25066000
P04004	Vitronectin;Vitronectin V65 subunit;Vitronectin V10 subunit;Somatomedin-B	VTN	115440000	602640000	181080000	249280000	148330000	188320000	304140000	193860000	314170000	201700000	290040000	121450000	179030000	206160000	80864000	279690000	412380000	224490000	172530000	153620000	66001000	263160000	251460000	92703000	214260000	295480000	54660000	491270000	185580000	119750000	185570000	106080000	354560000	166790000	337240000	215740000	129910000	277700000	140110000	112600000	452300000	460380000	701700000	670130000	683000000	618350000	246330000
P04040	Catalase	CAT	135570000	143380000	135730000	178400000	106680000	174030000	165740000	147160000	185670000	105550000	229120000	164460000	118090000	106980000	158770000	123500000	105130000	145590000	86411000	144260000	211190000	128160000	171950000	156140000	118090000	120020000	158180000	197920000	146010000	267630000	138190000	218620000	147940000	180820000	175420000	229230000	180780000	178250000	203110000	119450000	196860000	193470000	145610000	120150000	95851000	147020000	153080000
P04062-4;P04062-2;P04062;P04062-5	Glucosylceramidase	GBA	2.92933e+06	2.05209e+06	6.42779e+06	1.73474e+06	4.91075e+06	1.28574e+07	1.95752e+06	6.63642e+06	1.03182e+07	4.90618e+06	7.77208e+06	5.44044e+06	1.52284e+07	7.42581e+06	4.11563e+06	2.66797e+06	6.21398e+06	2.69688e+06	2.96297e+06	3.71524e+06	1.05482e+07	2.63592e+06	9.24373e+06	1.09728e+07	9.68781e+06	1.12254e+07	4.12044e+06	7.51302e+06	2.38001e+06	2.13796e+06	9.04271e+06	8.5058e+06	2.2007e+06	8.45215e+06	2.51228e+06	9.85669e+06	8.98746e+06	7.73916e+06	6.57993e+06	5.78595e+06	2.65003e+06	2.11435e+06	1.27329e+06	1.06235e+06	0	961847	589315
P04066	Tissue alpha-L-fucosidase	FUCA1	63381000	40009000	39501000	36440000	58575000	131470000	29308000	49875000	137930000	43639000	121730000	96787000	97866000	52110000	51914000	49191000	88271000	44935000	73331000	41825000	105480000	57997000	63366000	119220000	61491000	43484000	61725000	94333000	49965000	41965000	26079000	79010000	61293000	104010000	31794000	92188000	66132000	47249000	118240000	82612000	87620000	42928000	19294000	41082000	16833000	52028000	27713000
P04075;P04075-2	Fructose-bisphosphate aldolase A	ALDOA	834460000	739640000	637600000	854950000	829750000	745480000	909450000	865990000	735430000	778540000	791100000	732680000	610540000	737720000	906940000	808140000	737850000	890940000	753260000	802280000	667630000	990840000	690950000	763800000	645800000	972930000	642130000	820040000	659460000	920310000	692100000	1035800000	696950000	743250000	1113800000	748770000	769610000	770660000	615610000	712830000	799790000	992590000	872890000	699460000	813500000	893170000	1092500000
P04080	Cystatin-B	CSTB	108950000	99225000	117910000	103520000	103140000	112500000	96593000	98617000	110750000	138510000	99808000	81277000	77814000	106140000	176230000	111220000	99307000	109700000	112310000	110460000	95934000	86434000	113520000	119560000	73103000	94453000	78184000	113490000	59595000	89199000	73816000	132710000	84807000	106540000	98141000	139000000	120610000	124710000	136770000	106440000	107360000	120340000	70231000	93423000	78722000	84023000	100730000
P04083	Annexin A1	ANXA1	713160000	428590000	583370000	382840000	639930000	550170000	405210000	364970000	1088600000	691200000	446080000	516670000	822510000	703390000	730380000	534250000	491160000	574370000	406090000	452660000	242110000	410150000	652070000	421340000	334310000	677240000	429270000	1030000000	374580000	422460000	420270000	434080000	565040000	691870000	540750000	424200000	333160000	608870000	317270000	452830000	785270000	560300000	593320000	645820000	647770000	773770000	510620000
P04085-2;P04085	Platelet-derived growth factor subunit A	PDGFA	1.12526e+07	1.7897e+07	5.70974e+06	3.05569e+07	8.37658e+06	1.77902e+07	1.26314e+07	5.18157e+06	7.36113e+07	3.61519e+07	1.71819e+07	2.3208e+07	5.47603e+07	9.96835e+06	1.29048e+07	1.16001e+07	7.28738e+06	3.214e+06	1.1139e+07	4.14999e+06	5.72084e+07	2.1028e+07	1.73329e+07	7.03109e+07	7.49853e+06	4.56494e+07	9.5888e+06	1.80274e+07	1.42538e+07	0	6.41587e+06	2.82651e+06	1.02149e+07	1.41108e+07	16765505	6.84098e+06	1.03579e+08	1.72731e+07	2.15059e+07	1.26958e+07	3.59171e+06	7.11043e+06	7.6483e+06	2.66059e+06	7.59964e+06	1.87203e+06	7.85557e+06
P04114	Apolipoprotein B-100;Apolipoprotein B-48	APOB	3394400	30278000	31771000	143760000	30470000	42331000	65694000	28510000	35602000	14579000	79923000	14576000	22688000	61136000	6965600	33569000	63271000	96963000	35907000	40119000	2946800	32516000	52727000	16864000	36723000	7870300	10948000	31511000	39394000	40309000	43639000	2366300	60210000	32954000	16900000	24682000	23303000	72879000	7871900	4042300	25120000	16889000	52793000	57688000	51351000	47941000	40505000
P04156-2;P04156	Major prion protein	PRNP	2.10391e+06	0	1.16008e+06	0	0	0	3.14268e+06	1.98183e+06	0	0	0	3.68206e+06	3.64905e+06	0	0	5.38675e+06	0	0	4.10071e+06	0	0	1.30146e+06	0	1.41075e+06	0	1.09194e+06	6.8055e+06	0	4.60571e+06	0	0	0	5.74953e+06	1.74389e+06	0	0	2.40884e+06	0	6.36138e+06	5.29176e+06	2.43272e+06	4.02799e+06	7.11074e+06	6.28534e+06	0	6.90224e+06	9.04505e+06
P04179-4;P04179;P04179-2	Superoxide dismutase [Mn], mitochondrial	SOD2	151050000	137590000	158060000	106160000	77048000	72668000	141460000	88802000	167190000	71868000	93374000	64477000	57376000	105710000	79981000	63413000	164370000	228850000	131550000	161120000	58659000	83085000	167390000	78557000	84702000	87490000	70466000	119600000	96109000	98882000	62459000	79097000	70176000	184630000	81162000	285970000	72927000	214840000	144120000	55427000	222780000	75363000	66247000	89387000	115920000	53230000	200070000
P04180	Phosphatidylcholine-sterol acyltransferase	LCAT	0	0	0	0	0	0	0	0	0	8.25656e+06	0	0	0	0	0	0	0	0	0	0	0	0	0	0	0	0	0	0	0	0	0	0	0	0	0	0	0	0	0	0	681446	0	0	0	0	0	0
P04181;P04181-2	Ornithine aminotransferase, mitochondrial;Ornithine aminotransferase, hepatic form;Ornithine aminotransferase, renal form	OAT	5.65474e+06	4.24599e+06	4.76497e+06	3.92354e+06	1.66138e+06	6.21099e+06	2.89722e+06	3.47822e+06	2.32846e+06	4.1729e+06	3.40223e+06	496981	1.3087e+06	3.56962e+06	5.26972e+06	3.37705e+06	2.2416e+06	4.99819e+06	2.34289e+06	4.42595e+06	0	1.7203e+06	4.2017e+06	2.31486e+06	1.76163e+06	2.94963e+06	2.01352e+06	3.87912e+06	0	0	219037	1.54028e+06	1.18442e+06	6.66352e+06	5.02626e+06	2.90414e+06	0	3.43773e+06	3.57749e+06	0	4.7201e+06	1.09722e+06	0	4.82914e+06	538451	2.31946e+06	2.59505e+06
P04196	Histidine-rich glycoprotein	HRG	40252000	117780000	58737000	140370000	74957000	71151000	148390000	73248000	67984000	102210000	111340000	64852000	68515000	95358000	49762000	151260000	46077000	73174000	68222000	104040000	43296000	146530000	59357000	42694000	95203000	105580000	39586000	92312000	102430000	83057000	84524000	66076000	80612000	46344000	66880000	96975000	55613000	120650000	87205000	54208000	71536000	124500000	74186000	129920000	161410000	94580000	130480000
P04216	Thy-1 membrane glycoprotein	THY1	9055400	10167000	12652000	33323000	17308000	18448000	23170000	12031000	14967000	8758400	5556500	8790800	8246900	15023000	15493000	21026000	18019000	22098000	12918000	25288000	6683200	13274000	19441000	18748000	17721000	8957900	7636600	19693000	16820000	21120000	27852000	10616000	12119000	13811000	17697000	14947000	11170000	17727000	24369000	15666000	11744000	9587100	4879100	15782000	11743000	10158000	16828000
P04217;P04217-2	Alpha-1B-glycoprotein	A1BG	59508000	286990000	80457000	146680000	127610000	103450000	250840000	150570000	139130000	103600000	254340000	118500000	153240000	168430000	179130000	246320000	176740000	171100000	132950000	149410000	105670000	204610000	117640000	45593000	132910000	118420000	58211000	124140000	160030000	119860000	115340000	124240000	280020000	108930000	165240000	106790000	104810000	203410000	123530000	158660000	164840000	275970000	134770000	170000000	253130000	181780000	280350000
P04220	Ig mu heavy chain disease protein		0	1.07077e+06	1.6122e+06	0	0	5.23786e+06	924362	2.74828e+06	0	1.34416e+06	2.64243e+06	0	1.56816e+06	1.06733e+06	0	0	1.98771e+06	1.6068e+06	518701	3.61133e+06	0	1.70913e+06	1.95609e+06	884392	0	0	0	443587	8.91292e+06	3.58794e+06	0	0	0	0	0	0	5.75482e+06	9.15485e+06	446279	738697	0	0	0	0	0	3.15437e+06	0
P04233-3;P04233-2;P04233	HLA class II histocompatibility antigen gamma chain	CD74	7.63724e+06	8.45011e+06	1.03349e+07	1.0598e+07	3.02043e+06	8.6903e+06	1.26323e+07	9.94293e+06	6.32794e+06	4.66334e+06	0	0	0	3.93843e+06	8.34389e+06	0	1.00431e+07	1.58024e+07	1.49824e+07	1.155e+07	0	0	1.61261e+07	6.08068e+06	6.85854e+06	3.32478e+06	8.09364e+06	5.00696e+06	5.6798e+06	9.33472e+06	7.557e+06	8.06949e+06	5.54386e+06	9.03023e+06	8.12807e+06	1.47122e+07	2.72188e+06	1.05629e+07	3.27268e+06	6.56617e+06	4.94886e+06	7.02763e+06	0	6.35435e+06	7.27152e+06	0	1.0219e+07
P04264	Keratin, type II cytoskeletal 1	KRT1	842470000	679150000	418410000	658270000	281960000	245750000	779060000	420330000	340320000	344060000	744320000	192500000	406530000	526860000	1068400000	583370000	373060000	461940000	382970000	182080000	430980000	1098600000	714600000	434130000	345310000	328680000	303180000	674410000	223580000	659560000	294380000	759550000	1120000000	736650000	1960000000	437450000	377400000	444930000	154100000	200180000	937060000	1509700000	736860000	807520000	273720000	1751300000	1054600000
P04271	Protein S100-B	S100B	6.71309e+07	3.57185e+07	3.06776e+07	7.26817e+07	7.37919e+07	3.70671e+07	2.45195e+07	9.00277e+06	1.20621e+08	3.01874e+07	2.40824e+07	0	5.16314e+07	1.96777e+07	2.68124e+07	2.10066e+08	1.16508e+07	2.74575e+07	1.45671e+07	2.01999e+07	0	7.4011e+07	3.26277e+07	7.75095e+06	1.40511e+07	3.47663e+07	0	2.26377e+07	0	1.45569e+07	3.13203e+07	3.28095e+07	4.75647e+07	8.75454e+07	1.53957e+07	3.94862e+07	1.12328e+07	8.49417e+07	0	0	1.6432e+07	2.15071e+07	2.49153e+07	8.00365e+07	1.6259e+08	1.06456e+08	2.1901e+07
P04275	von Willebrand factor;von Willebrand antigen 2	VWF	23812000	25565000	17877000	74457000	18859000	20957000	50732000	39279000	30390000	15470000	36678000	11823000	24401000	30641000	26884000	59474000	20633000	16971000	19319000	11766000	24147000	36551000	44607000	19444000	43971000	31817000	15843000	45701000	22092000	26195000	11513000	28920000	65902000	44585000	30290000	20201000	32286000	52893000	31822000	21384000	46801000	12784000	70924000	76904000	36040000	41572000	32825000
P04279;P04279-2	Semenogelin-1;Alpha-inhibin-92;Alpha-inhibin-31;Seminal basic protein	SEMG1	49263.4	0	5.80967e+07	2.52918e+06	1.39991e+06	163585	2.03266e+06	586076	0	654875	1.59742e+07	0	3.36656e+07	1.56448e+07	872246	9.85154e+07	7.02709e+06	0	1.08371e+06	0	2.30136e+06	4.95885e+07	3.65575e+06	464631	0	488662	0	162691	2.02022e+06	3.75069e+06	0	1.29071e+06	4.97675e+06	2.06046e+06	196851	0	263484	3.95264e+06	714032	0	7.19534e+06	120994	1.05927e+08	1.06892e+06	1.07618e+06	0	133267
P04350	Tubulin beta-4A chain	TUBB4A	2.35781e+07	3.57621e+06	9.33374e+06	0	8.97582e+06	1.03688e+07	3.15789e+06	2.05762e+07	1.11718e+07	1.47167e+07	1.25821e+07	7.46715e+06	1.17949e+07	1.26786e+07	2.14561e+07	3.74805e+06	6.40047e+06	3.41507e+07	1.15745e+07	9.7837e+06	4.67431e+06	1.23207e+07	2.37619e+07	1.13727e+07	0	1.0814e+07	1.2757e+07	2.38276e+07	5.81793e+06	0	7.50799e+06	4.39919e+06	8.38675e+06	1.16921e+07	2.68479e+07	1.48963e+07	6.48854e+06	9.03035e+06	1.83525e+06	6.00201e+06	8.36392e+06	0	9.30332e+06	1.00664e+07	7.84546e+06	2.47836e+07	2.09015e+06
P04406;P04406-2	Glyceraldehyde-3-phosphate dehydrogenase	GAPDH	3518900000	2579500000	1900700000	1776200000	2132800000	2121700000	2900000000	1868200000	2780700000	2195500000	3020300000	1898400000	2050000000	2935800000	2933600000	2385700000	2372600000	2847700000	2514500000	2274600000	1788100000	3450600000	2370000000	2323600000	1994100000	2607400000	1835700000	2280500000	1844800000	1524900000	1642900000	1822100000	2322800000	2557800000	2530000000	2027900000	1876100000	2276100000	2062500000	1996300000	1626900000	2770000000	2490800000	3160500000	2332800000	3649200000	3647400000
P04424-2;P04424;P04424-3	Argininosuccinate lyase	ASL	1.28832e+07	9.01611e+06	2.37048e+07	1.90333e+07	1.50354e+07	2.03809e+07	1.10165e+07	1.88586e+07	8.68025e+06	2.67305e+07	1.06906e+07	2.02352e+07	1.4069e+07	1.21841e+07	1.75671e+07	2.20123e+07	1.61411e+07	6.4228e+06	1.77524e+07	1.35862e+07	1.832e+07	1.50238e+07	1.37964e+07	2.35916e+07	1.64624e+07	8.55461e+06	2.7684e+07	1.78742e+07	1.7869e+07	2.96162e+07	2.10365e+07	2.19182e+07	1.1944e+07	1.43248e+07	8.9211e+06	2.36256e+07	1.65302e+07	1.11775e+07	2.98666e+07	1.42098e+07	2.42734e+07	1.04926e+07	6.23407e+06	5.48661e+06	4.75225e+06	2.87144e+06	4.91677e+06
P04433	Ig kappa chain V-III region VG		6.25295e+07	2.19148e+08	1.56587e+08	4.16016e+08	156085698	1.48678e+08	7.81542e+06	1.92988e+08	232327070	2.05646e+08	3.68975e+08	1.25459e+08	2.73071e+08	2.31386e+08	3.11498e+08	2.92231e+08	3.44057e+08	267867779	1.44912e+07	3.61186e+08	2.23588e+08	2.40198e+08	1.86578e+08	201083110	2.04188e+08	1.12718e+07	1.5488e+08	2.39028e+08	2.18307e+08	1.8329e+08	8.65716e+07	5.89038e+06	6.88961e+08	2.39095e+08	3.48493e+08	1.53482e+08	2.03186e+08	4.06327e+08	1.96079e+08	1.69681e+08	2.21695e+08	3.03871e+08	2.25079e+08	4.07601e+08	405191605	1.35438e+08	3.85129e+08
P04439	HLA class I histocompatibility antigen, A-3 alpha chain	HLA-A	42741000	53791000	51222000	53230000	56015000	85908000	39856000	59454000	91196000	37921000	55554000	50250000	78044000	48271000	165730000	52156000	41403000	63641000	56143000	150060000	74462000	43324000	50052000	94773000	59604000	68898000	55208000	75011000	35886000	61637000	46530000	43703000	91365000	81525000	114500000	90257000	92925000	75726000	72467000	88488000	56799000	53385000	91686000	64841000	47261000	54859000	67721000
P04440	HLA class II histocompatibility antigen, DP beta 1 chain	HLA-DPB1	1.16803e+06	7.76144e+06	0	0	0	0	2.34323e+06	4.17185e+06	1.35485e+07	0	3.13172e+06	0	0	0	0	0	0	9.18032e+06	1.41796e+06	5.1295e+06	0	0	1.08378e+07	1.65767e+07	5.88715e+06	0	0	1.085e+07	0	4.63297e+06	8.25822e+06	2.38378e+06	3.99707e+06	3.04098e+06	6.18921e+06	1.92654e+07	5.18655e+06	6.81351e+06	3.31477e+06	2.11234e+06	0	0	1.73258e+06	7.7297e+06	0	0	3.14023e+06
P04626-5;P04626-4;P04626;P04626-3;P04626-2	Receptor tyrosine-protein kinase erbB-2	ERBB2	668949	0	1.06135e+06	464979	183648	806935	0	0	901349	1.02054e+06	275326	1.51155e+06	885856	0	1.2746e+06	153788	0	0	0	203099	1.75556e+06	0	572128	1.83551e+06	558703	1.10181e+06	1.36498e+06	1.38225e+06	553109	0	171780	0	0	480422	0	977091	1.62897e+06	0	740153	593993	0	0	329063	563617	239786	0	0
P04632	Calpain small subunit 1	CAPNS1	339620000	389570000	336540000	336580000	366560000	313910000	310660000	438580000	347020000	346050000	234380000	376290000	363160000	407180000	337460000	444290000	352830000	380780000	410360000	390030000	313530000	330880000	297870000	358690000	316160000	333330000	308140000	304660000	305960000	287600000	284570000	284780000	351760000	281990000	263250000	348030000	287920000	329060000	280160000	267180000	358020000	315940000	294200000	368210000	410100000	462580000	432220000
P04792	Heat shock protein beta-1	HSPB1	2780000000	2706700000	2200000000	2162900000	2667700000	2225600000	2323300000	2281500000	2570000000	2350800000	2811100000	2248500000	2213900000	2546200000	1848800000	3080900000	1420000000	2644100000	2360000000	2866700000	2430000000	3334600000	1602700000	1500300000	1666200000	2278900000	1834700000	2057800000	2599500000	2402400000	1761900000	2543700000	1822600000	2569400000	2954600000	1612300000	1579800000	2559900000	1507200000	2094300000	2579100000	3559800000	2190100000	2827100000	3388400000	3437500000	2608600000
P04808	Prorelaxin H1;Relaxin B chain;Relaxin A chain	RLN1	0	0	0	0	0	0	0	0	0	5.41021e+06	0	0	0	0	0	0	0	0	0	0	988265	0	0	0	0	0	5.23369e+06	0	0	0	0	1.27182e+07	695289	0	0	0	1.25087e+07	0	455356	0	0	0	0	0	0	0	0
P04839	Cytochrome b-245 heavy chain	CYBB	1.22239e+06	3.98668e+06	2.85569e+06	5.57881e+06	4.36469e+06	3.34978e+06	782896	1.30747e+06	2.93514e+06	1.33714e+06	487470	1.18364e+06	6.11931e+06	5.02791e+06	1.06252e+07	3.00519e+06	3.98694e+06	9.71223e+06	2.16216e+06	4.38857e+06	2.45995e+06	386748	6.60013e+06	3.82734e+06	2.64934e+06	4.64262e+06	3.30278e+06	3.22164e+06	759053	4.53826e+06	1.61012e+06	9.62818e+06	1.99294e+06	3.24923e+06	3.34378e+06	8.66168e+06	4.76048e+06	6.13029e+06	5.26109e+06	2.50978e+06	3.1835e+06	1.79617e+06	7.59031e+06	4.59784e+06	1.27138e+06	1.91583e+06	6.34179e+06
P04843	Dolichyl-diphosphooligosaccharide--protein glycosyltransferase subunit 1	RPN1	180120000	113650000	195260000	172080000	196550000	190210000	102310000	167550000	176030000	184520000	145000000	140010000	149290000	147710000	254660000	132090000	220630000	167120000	127610000	195160000	190300000	104720000	186540000	191750000	204640000	213060000	141100000	174640000	123640000	141450000	147730000	135400000	156440000	171950000	147740000	274430000	177790000	170620000	160340000	126310000	213550000	138290000	134570000	126640000	121740000	154070000	109660000
P04844;P04844-2	Dolichyl-diphosphooligosaccharide--protein glycosyltransferase subunit 2	RPN2	132700000	85256000	112640000	122700000	114440000	134290000	47363000	94596000	81443000	100520000	55193000	64207000	120010000	70680000	114150000	85878000	158160000	111000000	103030000	89587000	47297000	40232000	136460000	98127000	99248000	78902000	52319000	90411000	76658000	111150000	88126000	110720000	76767000	91137000	71019000	139320000	80549000	86705000	62847000	64525000	101260000	69762000	87727000	96295000	56502000	89266000	69987000
P04899;P04899-4;P04899-6;P04899-3;P04899-5;P04899-2	Guanine nucleotide-binding protein G(i) subunit alpha-2	GNAI2	139100000	138380000	119290000	149660000	120600000	124180000	104760000	135230000	121830000	114190000	85373000	117450000	149880000	133380000	120790000	135940000	101570000	161990000	159630000	134600000	127880000	100510000	129990000	135230000	108180000	112770000	93481000	124110000	114590000	125830000	123080000	112340000	120280000	141000000	141030000	125800000	96175000	121080000	125050000	111090000	128040000	160610000	135290000	126560000	118780000	145620000	134080000
P05023-4;P05023;P05023-3;P05023-2	Sodium/potassium-transporting ATPase subunit alpha-1	ATP1A1	246490000	203980000	312710000	208340000	243150000	270860000	194870000	282670000	273460000	286170000	246940000	254170000	272440000	194050000	395400000	196930000	321370000	243410000	214750000	229140000	285560000	166280000	264970000	247950000	268910000	327780000	232080000	305300000	175880000	163110000	169880000	278260000	213720000	275640000	242900000	251910000	283720000	284700000	341770000	238340000	252970000	250700000	244550000	195190000	201940000	230120000	204800000
P05026-2;P05026	Sodium/potassium-transporting ATPase subunit beta-1	ATP1B1	21928000	15140000	21138000	15768000	18052000	17929000	17738000	19872000	19491000	17483000	14984000	16759000	14579000	16854000	11733000	15569000	21797000	24402000	14543000	20359000	18414000	14206000	15716000	15969000	12242000	25074000	8457500	23231000	9818000	8091000	21464000	28630000	21053000	19858000	14356000	19922000	17959000	21195000	16843000	18344000	25515000	20945000	27041000	22757000	29087000	20782000	24487000
P05060	Secretogranin-1;PE-11;GAWK peptide;CCB peptide	CHGB	3.09639e+07	0	5.60004e+06	9.57081e+06	5.53445e+06	6.47901e+06	0	1.19455e+07	0	5.11776e+06	0	0	328857	0	8.81858e+06	0	6.52583e+06	1.08027e+07	484732	1.33497e+07	6.07883e+06	3.62869e+06	7.75792e+06	5.73172e+06	4.44959e+06	0	0	426366	1.15118e+07	1.39129e+07	2.4423e+06	186484	6.02944e+06	0	0	152557	0	958768	4.65466e+06	5.84846e+06	1.32212e+07	1.38625e+07	1.29321e+07	667005	1.37632e+07	849058	0
P05067-7;P05067-11;P05067-8;P05067-9;P05067;P05067-10;P05067-3;P05067-4;P05067-5;P05067-6	Amyloid beta A4 protein;N-APP;Soluble APP-alpha;Soluble APP-beta;C99;Beta-amyloid protein 42;Beta-amyloid protein 40;C83;P3(42);P3(40);C80;Gamma-secretase C-terminal fragment 59;Gamma-secretase C-terminal fragment 57;Gamma-secretase C-terminal fragment 50;C31	APP	919246	701259	869731	832500	5.20539e+06	4.55871e+06	2.10854e+06	8.47211e+06	1.49932e+06	6.09365e+06	734030	2.41611e+06	2.75604e+06	2.94958e+06	1.52527e+06	4.1832e+06	354701	223917	3.53376e+06	2.34396e+06	2.94871e+06	2.39728e+06	992949	2.26058e+07	0	8.96743e+06	2.85162e+06	1.48647e+06	1.75632e+06	4.75235e+06	3.10848e+06	628729	843324	5.40602e+06	4.15444e+06	0	1.34324e+07	0	1.14954e+07	0	0	1.93644e+06	856229	1.75905e+06	0	1.09244e+06	621987
P05090	Apolipoprotein D	APOD	34158000	61142000	37311000	43693000	29668000	49415000	69963000	23518000	140240000	49741000	315810000	27275000	152720000	123750000	25054000	71143000	69206000	35084000	21671000	17048000	21793000	51639000	110260000	27980000	47979000	73220000	16596000	54932000	55026000	28374000	21682000	43496000	29820000	71135000	36897000	17647000	22567000	59658000	21938000	14593000	30370000	44058000	24501000	21746000	28401000	15494000	32220000
P05091;P05091-2	Aldehyde dehydrogenase, mitochondrial	ALDH2	269130000	184970000	190990000	253940000	163670000	204340000	106630000	165030000	172890000	183470000	154840000	128060000	112640000	146280000	132420000	173330000	101050000	221930000	276140000	189640000	290970000	188690000	105540000	274320000	78217000	118860000	251760000	134610000	246530000	253760000	234230000	216840000	207200000	161290000	148500000	243560000	267690000	143630000	395860000	197290000	259190000	264920000	176120000	187790000	262190000	238240000	211770000
P05106;P05106-2;P05106-3	Integrin beta-3	ITGB3	586592	1.18484e+06	0	837159	0	592999	0	545018	1.47565e+06	0	0	824816	728582	534857	948402	867581	0	1.82238e+06	519683	277894	406740	337991	329993	0	0	0	0	748530	721278	0	0	0	0	600021	885688	0	0	0	595960	0	619221	0	0	1.2499e+06	2.0391e+06	1.96147e+06	709609
P05107	Integrin beta-2	ITGB2	739367	5.12594e+06	2.54002e+06	4.78827e+06	1.95613e+06	2.1379e+06	977275	3.4476e+06	4.08793e+06	1.15356e+06	1.21984e+06	2.22746e+06	2.44948e+06	496894	4.47339e+06	3.43779e+06	2.88963e+06	5.24963e+06	1.67709e+06	3.52093e+06	1.64771e+06	682522	5.02129e+06	3.36878e+06	5.11851e+06	1.85291e+06	3.70976e+06	1.92744e+06	2.49681e+06	3.17646e+06	3.32155e+06	1.51002e+06	2.87233e+06	6.17055e+06	2.25658e+06	8.00348e+06	2.36176e+06	9.02445e+06	2.87823e+06	3.99103e+06	2.53951e+06	842365	7.82731e+06	4.20602e+06	2.37504e+06	70472.6	5.92492e+06
P05109	Protein S100-A8;Protein S100-A8, N-terminally processed	S100A8	32134000	107260000	89013000	75963000	46565000	135780000	44269000	65761000	141970000	74702000	157320000	123070000	30993000	104780000	43190000	19627000	142510000	200340000	141400000	220910000	19094000	33706000	171430000	50641000	71930000	149360000	106920000	56269000	61558000	114540000	41169000	13926000	184690000	87881000	52807000	205220000	88653000	334800000	129250000	33649000	145000000	148150000	368090000	100690000	33405000	15965000	476880000
P05114	Non-histone chromosomal protein HMG-14	HMGN1	2.6327e+06	2.49306e+06	1.57965e+06	0	9.42739e+06	3.61804e+06	6.64844e+06	4.97551e+06	1.59689e+07	1.13285e+07	1.84978e+07	4.45581e+06	2.98655e+06	4.02355e+06	3.76969e+07	1.4125e+06	8.63209e+06	4.54705e+07	2.21593e+06	1.29566e+07	4.23471e+06	1.00949e+07	3.02804e+07	8.10169e+06	1.4792e+07	1.70073e+07	1.0737e+08	2.69387e+07	1.24245e+07	1.51184e+07	2.15687e+06	1.75765e+07	6.59753e+06	6.03245e+06	1.36957e+07	1.11551e+07	9.13331e+06	9.28838e+06	0	1.99435e+07	1.45547e+07	3.95773e+06	0	2.35007e+06	2.71251e+06	1.51873e+06	1.90361e+06
P05141	ADP/ATP translocase 2;ADP/ATP translocase 2, N-terminally processed	SLC25A5	81543000	53166000	42791000	58242000	58118000	48186000	57277000	59516000	40324000	43492000	44506000	41759000	61849000	48576000	85157000	45942000	66297000	63971000	57056000	45893000	29829000	53061000	110770000	40330000	54678000	52715000	46682000	54717000	34477000	50492000	38933000	43971000	34508000	59791000	63392000	45645000	39586000	40726000	28668000	27134000	39966000	33895000	37223000	45198000	53183000	68723000	29031000
P05154	Plasma serine protease inhibitor	SERPINA5	1.91201e+06	9.97629e+06	4.37664e+06	1.05339e+07	4.12443e+06	7.30552e+06	8.59074e+06	6.74142e+06	5.83933e+06	3.72415e+06	6.51968e+06	8.64747e+06	4.42774e+06	1.19181e+07	843129	1.71387e+07	3.252e+06	3.4868e+06	6.51828e+06	5.46458e+06	2.84206e+06	6.51457e+06	6.18369e+06	3.97841e+06	5.27468e+06	2.99553e+06	2.41629e+06	4.37498e+06	9.51563e+06	5.21168e+06	2.85656e+06	559579	6.90859e+06	3.82395e+06	1.95886e+06	2.08854e+06	2.85989e+06	6.31167e+06	6.96536e+06	3.02129e+06	9.71616e+06	6.74277e+06	9.55798e+06	1.03306e+07	1.10003e+07	1.25399e+07	9.34207e+06
P05155-2;P05155;P05155-3	Plasma protease C1 inhibitor	SERPING1	19372000	48246000	31860000	63221000	33404000	42401000	60998000	44664000	25743000	19712000	37895000	48560000	24256000	60318000	17758000	67861000	68571000	70028000	54138000	49932000	15190000	53784000	46668000	25895000	18480000	21166000	24832000	33114000	117260000	59298000	38756000	36734000	44460000	51318000	39325000	30301000	26139000	39076000	52532000	38168000	61356000	51947000	24805000	38949000	51910000	37952000	110830000
P05156	Complement factor I;Complement factor I heavy chain;Complement factor I light chain	CFI	7268500	14070000	7841700	25206000	10578000	9588800	24176000	8232800	8882100	8213700	16254000	6632100	7639800	6002400	10383000	9968600	19897000	12455000	7958200	8939800	7006900	13829000	9794400	5729500	5742900	7839700	3498200	5981200	14040000	11871000	10019000	8701400	11144000	8397600	10659000	6172800	6090700	18569000	10857000	7047000	16374000	18696000	10647000	11286000	12161000	10629000	14421000
P05161	Ubiquitin-like protein ISG15	ISG15	1.11359e+06	0	0	0	0	0	326160	0	0	0	558766	0	1.79078e+07	0	1.4462e+06	505890	0	4.91073e+06	2.2249e+06	0	0	594148	1.64678e+06	2.58393e+06	0	0	0	0	0	0	0	815113	0	1.00166e+07	918290	0	0	0	0	2.44616e+06	0	0	0	0	0	616264	1.35633e+06
P05164-2;P05164;P05164-3	Myeloperoxidase;Myeloperoxidase;89 kDa myeloperoxidase;84 kDa myeloperoxidase;Myeloperoxidase light chain;Myeloperoxidase heavy chain	MPO	25685000	171240000	70116000	63572000	83421000	74519000	53333000	47392000	150580000	24368000	109610000	62671000	27937000	42330000	30665000	8467100	100520000	152230000	80765000	111950000	25808000	37157000	119940000	21266000	77540000	89650000	63324000	50433000	49377000	67061000	36975000	3569600	151790000	76345000	35927000	254220000	54793000	216490000	65764000	27997000	107200000	104790000	457790000	79934000	127010000	16166000	630780000
P05165-2;P05165;P05165-3	Propionyl-CoA carboxylase alpha chain, mitochondrial	PCCA	43209000	25049000	45664000	41390000	47273000	39663000	45934000	31753000	40292000	50193000	44677000	37222000	40704000	29164000	53860000	23295000	40153000	32150000	40597000	36443000	58222000	25510000	39800000	68702000	40088000	52015000	54041000	32629000	49506000	39897000	63183000	38123000	41838000	35366000	38812000	43492000	55683000	33908000	74493000	38289000	38019000	26072000	23007000	23439000	23351000	30086000	23094000
P05166;P05166-2	Propionyl-CoA carboxylase beta chain, mitochondrial	PCCB	33517000	25439000	34635000	34908000	36900000	36226000	34438000	29760000	29122000	40754000	23112000	34663000	36853000	26273000	47098000	22159000	37091000	34201000	34542000	30175000	48275000	20677000	38415000	45797000	36570000	40743000	34071000	31712000	43451000	35535000	49421000	35020000	32482000	22269000	27383000	37999000	46292000	31237000	44745000	31110000	25983000	21178000	17598000	19818000	25705000	29037000	20871000
P05198	Eukaryotic translation initiation factor 2 subunit 1	EIF2S1	34578000	31292000	38569000	35566000	42144000	35717000	27820000	40801000	41204000	42464000	38295000	44990000	38049000	35329000	42954000	27922000	44727000	35131000	38139000	31962000	39253000	28175000	38928000	44017000	38752000	36290000	40945000	42641000	34850000	43938000	35813000	42497000	36846000	31625000	34405000	39624000	42040000	33920000	53985000	46243000	34837000	29743000	28648000	23470000	39505000	24407000	27058000
P05362	Intercellular adhesion molecule 1	ICAM1	239005	550414	1.05183e+06	2.41144e+06	576332	1.8885e+06	433452	834983	0	442095	0	674315	496202	576409	0	0	1.42935e+06	768878	1.23465e+06	3.13045e+06	850874	0	1.98375e+06	1.16667e+06	2.36497e+06	0	0	0	658835	1.77323e+06	2.15783e+06	232369	0	2.27451e+06	614396	1.36803e+06	0	726645	705763	2.05421e+06	0	0	0	0	1.37702e+06	0	729814
P05386	60S acidic ribosomal protein P1	RPLP1	139330000	148150000	136110000	117590000	131020000	142590000	67341000	76801000	182620000	155460000	67538000	162950000	256610000	183350000	192210000	135030000	265210000	150210000	68377000	170540000	125380000	70965000	173090000	113100000	184590000	160720000	127670000	130990000	89154000	128260000	176010000	126180000	154240000	121830000	114460000	294370000	289520000	206000000	76575000	129310000	102760000	70852000	190360000	106440000	103020000	186230000	102440000
P05387	60S acidic ribosomal protein P2	RPLP2	69146000	40998000	80945000	59171000	62946000	60947000	28848000	49159000	28550000	63964000	14501000	52989000	55207000	45140000	70618000	43653000	124310000	76627000	64214000	52849000	38568000	29701000	65537000	67848000	60969000	31891000	66531000	49113000	45709000	62782000	62906000	66669000	25338000	49653000	19203000	56940000	51978000	33329000	42662000	63417000	28273000	30510000	16256000	34389000	44711000	28371000	33545000
P05388;P05388-2;Q8NHW5	60S acidic ribosomal protein P0;60S acidic ribosomal protein P0-like	RPLP0;RPLP0P6	76310000	41094000	65806000	57566000	61351000	58689000	45472000	52380000	51590000	64271000	62009000	38651000	53481000	57437000	75385000	43613000	98328000	80928000	56360000	59729000	47966000	51132000	79987000	63198000	65882000	56870000	69922000	80632000	50456000	73464000	65079000	83435000	55337000	64357000	83357000	76146000	69575000	55079000	54296000	66572000	52371000	36433000	39945000	42494000	34417000	49898000	46069000
P05413	Fatty acid-binding protein, heart	FABP3	320710000	341740000	197020000	254530000	242920000	171340000	419660000	90727000	206310000	157820000	313070000	136800000	172600000	228800000	88088000	434410000	139930000	216890000	192090000	72120000	69948000	470120000	87426000	51132000	137040000	140920000	25952000	149130000	75013000	88471000	128740000	145320000	150810000	173120000	216200000	96857000	74205000	228620000	50754000	98877000	185570000	278650000	126970000	330940000	249580000	342210000	403050000
P05452	Tetranectin	CLEC3B	12285000	11077000	9873100	23149000	6813300	7893700	16341000	11685000	8407700	5287100	12970000	11465000	8146100	25421000	7620700	16848000	9737900	12556000	8467000	9611300	6836900	14798000	8630000	6823200	8205500	9105600	5687900	9103500	10581000	14292000	7075600	10540000	6652700	10818000	11908000	7367500	7997900	10086000	3904300	10041000	20823000	14304000	10425000	14502000	15329000	12810000	12943000
P05455	Lupus La protein	SSB	51163000	36450000	70205000	65706000	73027000	57396000	37766000	59819000	60752000	68034000	35847000	47760000	60152000	53997000	69468000	38112000	96526000	55782000	48133000	60580000	47954000	34100000	65401000	61480000	65093000	69204000	43332000	49111000	50091000	37649000	70150000	37461000	44670000	45873000	51785000	72659000	60360000	57497000	49035000	44568000	43257000	37310000	29222000	25642000	35477000	40204000	24650000
P05546	Heparin cofactor 2	SERPIND1	18371000	54537000	30513000	58818000	30468000	35947000	48184000	30796000	27174000	22388000	56441000	18819000	29432000	32547000	15664000	47106000	30641000	35059000	38638000	28136000	14481000	41724000	31223000	19903000	26483000	18078000	9601000	26262000	44388000	35327000	30088000	25511000	35734000	24453000	18946000	29195000	17280000	46671000	34364000	23171000	49443000	58538000	26062000	38568000	53040000	34148000	50372000
P05556;P05556-2;P05556-5;P05556-4;P05556-3	Integrin beta-1	ITGB1	199450000	225610000	166760000	242030000	209800000	173260000	166400000	129440000	221980000	187370000	184170000	217790000	146820000	209830000	160960000	199870000	169770000	232400000	209890000	211400000	172800000	252160000	145300000	128270000	145520000	218250000	140920000	180830000	279080000	188210000	146000000	163080000	202880000	209830000	257610000	205100000	104540000	220070000	119510000	220830000	204760000	288610000	299280000	252420000	372970000	281390000	186520000
P05771-2;P05771	Protein kinase C beta type	PRKCB	828744	2.92417e+06	522067	0	473506	1.53511e+06	552320	2.9983e+06	3.51836e+06	350170	1.61198e+06	3.9121e+06	2.00007e+06	3.94059e+06	851076	2.14434e+06	0	2.17593e+06	2.86311e+06	3.22615e+06	3.24253e+06	2.2834e+06	1.84462e+06	5.0001e+06	526010	1.40806e+06	1.76467e+06	2.56151e+06	1.50093e+06	3.40999e+06	407828	2.2098e+06	3.01472e+06	2.09914e+06	2.22269e+06	1.77632e+06	1.91358e+06	2.69742e+06	762629	2.27288e+06	2.21412e+06	6.88214e+06	7.97683e+06	3.97502e+06	3.02094e+06	2.29255e+06	3.81675e+06
P05783	Keratin, type I cytoskeletal 18	KRT18	4691500000	1912100000	5894600000	3600500000	10500000000	4625900000	1880000000	7076100000	4821400000	6961500000	5904100000	6613300000	4276900000	2910900000	7460200000	2783900000	5290800000	3592500000	3158100000	3500000000	7774200000	2825500000	5136500000	7781500000	4703300000	4874700000	6794100000	4066100000	4915600000	6165400000	6272800000	8829900000	4999300000	4648200000	3273600000	4771600000	7898300000	3791700000	7089100000	4847100000	3370600000	2750500000	3392600000	1921500000	2212500000	2797500000	1474300000
P05976	Myosin light chain 1/3, skeletal muscle isoform	MYL1	3.23553e+08	2.90047e+08	1.53142e+07	1.04519e+07	2.87513e+07	2.87345e+07	1032470038	3.78512e+07	1.01872e+08	4.13598e+07	3.01051e+08	1.08908e+08	1.47123e+08	1.96543e+08	2.84341e+07	5.93602e+08	5.78383e+06	3.74248e+07	2.12939e+08	3.59118e+07	1.58765e+07	3.64162e+08	1.34119e+07	2.78392e+08	2.16954e+07	7.9331e+07	1.42653e+08	1.77139e+07	9.11482e+06	2.4644e+07	3.11748e+07	1.10848e+08	1.56775e+08	1.31488e+08	2.80865e+07	1.55713e+07	6.07685e+07	8.01349e+07	5.56966e+07	3.13338e+07	1.27707e+07	8.53678e+07	9.93643e+07	3.18843e+08	9.41662e+07	4.11096e+08	1265871376
P05976-2	Myosin light chain 1/3, skeletal muscle isoform	MYL1	0	0	0	0	0	0	4.06921e+07	2.48054e+06	0	0	0	874696	0	0	0	1.7688e+07	0	0	0	0	0	0	0	2.67306e+07	0	0	0	0	0	1.43827e+06	0	1.71012e+06	1.0912e+07	0	0	9.37314e+06	2.06929e+07	1.92766e+07	0	0	0	0	0	0	0	0	8.03033e+07
P05997	Collagen alpha-2(V) chain	COL5A2	6.48449e+06	1.62694e+07	2.23941e+07	4.07061e+07	6.4903e+06	8.54492e+06	2.24769e+07	1.11712e+07	1.1096e+07	8.54244e+06	6.99585e+06	1.87247e+07	1.14922e+07	1.81231e+07	810776	3.01712e+07	1.13799e+07	2.14349e+06	1.3617e+07	1.30549e+07	1.23682e+07	1.79113e+07	1.10462e+07	9.17419e+06	2.74789e+07	4.84206e+06	1.14829e+07	2.24343e+06	2.89282e+07	2.12926e+07	4.11791e+07	2.11061e+07	2.38948e+07	8.05048e+06	2.31064e+06	8.49937e+06	1.19456e+07	1.20202e+07	2.85361e+07	2.39857e+07	2.03544e+07	1.80471e+07	4.28783e+07	1.88063e+07	2.19002e+07	1.5482e+07	1.74266e+07
P06132	Uroporphyrinogen decarboxylase	UROD	1.21837e+07	9.12134e+06	1.85102e+07	1.52506e+07	1.37486e+07	1.71515e+07	7.04918e+06	1.5275e+07	1.24957e+07	1.49979e+07	6.74364e+06	1.21983e+07	8.59725e+06	1.13839e+07	2.14427e+07	9.12033e+06	1.62887e+07	1.66757e+07	5.01717e+06	1.25033e+07	1.12777e+07	8.23561e+06	1.90171e+07	1.78092e+07	1.85907e+07	6.58365e+06	1.42026e+07	1.44439e+07	8.2429e+06	1.90321e+07	1.50447e+07	1.22335e+07	1.06732e+07	1.54441e+07	8.35513e+06	1.60616e+07	1.43797e+07	1.26993e+07	1.29409e+07	6.91625e+06	1.88605e+07	3.4574e+06	1.25188e+06	1.05204e+07	6.7584e+06	6.50162e+06	6.6806e+06
P06280	Alpha-galactosidase A	GLA	6.12908e+06	4.93175e+06	8.46367e+06	3.49014e+06	1.1134e+07	9.23531e+06	7.82451e+06	1.61893e+07	8.74678e+06	7.16423e+06	3.40785e+06	1.43089e+07	1.76858e+07	3.42841e+06	1.09036e+07	4.59792e+06	6.18176e+06	2.23807e+06	6.46622e+06	8.93594e+06	7.88531e+06	3.38212e+06	1.1156e+07	1.51416e+07	1.82123e+07	7.1468e+06	1.22628e+07	6.50305e+06	5.7547e+06	1.83905e+06	7.04492e+06	1.23047e+07	9.17706e+06	4.27862e+06	3.33751e+06	7.69064e+06	1.66826e+07	9.65704e+06	2.07448e+07	4.3966e+06	4.91778e+06	5.65552e+06	4.52836e+06	4.80722e+06	8.61667e+06	2.46462e+06	2.40478e+06
P06310	Ig kappa chain V-II region RPMI 6410		0	6.06113e+07	7.57262e+07	2.68893e+08	5.20539e+07	3.48541e+07	5.8874e+07	3.67771e+07	5.2988e+07	8.80816e+07	9.83587e+07	1.82005e+07	4.22325e+07	3.52435e+07	4.73517e+07	6.6854e+07	7.4352e+07	1.01356e+07	5.24889e+07	6.72985e+07	3.61907e+07	3.83897e+07	1.00559e+08	2.70644e+07	5.42215e+07	2.31971e+07	2.22929e+07	6.04982e+07	1.8663e+08	1.53008e+08	4.9449e+07	1.23281e+08	9.01861e+07	9.47278e+07	6.73467e+07	2.33038e+07	1.99246e+07	8.7796e+07	4.53345e+07	3.11079e+07	4.55746e+07	8.16503e+07	4.96859e+07	8.57049e+07	8.19368e+07	2.54775e+07	111155747
P06331;P01825	Ig heavy chain V-II region ARH-77;Ig heavy chain V-II region NEWM		0	4.54657e+06	0	8.40882e+06	0	0	1.76763e+07	0	0	0	0	0	0	0	0	9.46152e+06	8.05869e+06	3.91481e+06	0	2.34406e+06	0	5.19735e+06	2.93271e+06	0	0	0	0	0	8.99107e+06	4.06073e+06	0	0	5.10964e+06	2.5306e+06	0	0	0	0	0	0	0	0	0	0	0	0	4.50266e+06
P06396;P06396-4	Gelsolin	GSN	1067600000	1049900000	710220000	979020000	954530000	773270000	1015600000	669990000	999850000	715400000	1162900000	734450000	682260000	1107900000	643120000	1170000000	614440000	1061900000	834620000	800360000	668730000	1528500000	671420000	544010000	668100000	871240000	514410000	880470000	873240000	683210000	674210000	815020000	867520000	1024500000	1118500000	669390000	530400000	930900000	388880000	683830000	889300000	1067200000	976030000	1240000000	1430000000	1304300000	1019100000
[truncated: 3,937 more rows]
[truncated: 34 more columns]
