# Supplementary material for: Prostate cancer multiparametric magnetic resonance imaging visibility is a tumor-intrinsic phenomena
Source: J Hematol Oncol. 2022 May 3;15:48. doi: 10.1186/s13045-022-01268-6 (PMC9066728; doi:10.1186/s13045-022-01268-6)
Supplement: Supplementary file 5 — Additional file 5. Table S3. Pathway analysis of protein clusters. [file 13045_2022_1268_MOESM5_ESM.xlsx]

## Sheet: mpMRI_SupplementaryTable3-Pathw
Supplementary table 3 - Pathways
Subtype	p-value	Term size	Intersection size	Precision	Recall	Term ID	Source	Term name
P4	3.1e-12	39	11	0.0873016	0.282051	GO:0030049	GO:BP	muscle filament sliding
P4	3.1e-12	39	11	0.0873016	0.282051	GO:0033275	GO:BP	actin-myosin filament sliding
P4	1.46e-09	363	20	0.15873	0.0550964	GO:0006936	GO:BP	muscle contraction
P4	2.56e-09	471	22	0.174603	0.0467091	GO:0003012	GO:BP	muscle system process
P4	1.6e-06	122	11	0.0873016	0.0901639	GO:0070252	GO:BP	actin-mediated cell contraction
P4	1.54e-05	151	11	0.0873016	0.0728477	GO:0030048	GO:BP	actin filament-based movement
P4	2.27e-05	63	8	0.0634921	0.126984	GO:0030239	GO:BP	myofibril assembly
P4	2.58e-05	64	8	0.0634921	0.125	GO:0055002	GO:BP	striated muscle cell development
P4	2.71e-05	42	7	0.0555556	0.166667	GO:0045214	GO:BP	sarcomere organization
P4	0.000327028	810	21	0.166667	0.0259259	GO:0030029	GO:BP	actin filament-based process
P4	0.000740308	175	10	0.0793651	0.0571429	GO:0055001	GO:BP	muscle cell development
P4	0.00159082	108	8	0.0634921	0.0740741	GO:0010927	GO:BP	cellular component assembly involved in morphogenesis
P4	0.00240257	199	10	0.0793651	0.0502513	GO:0031032	GO:BP	actomyosin structure organization
P4	0.00866334	180	9	0.0714286	0.05	GO:0006941	GO:BP	striated muscle contraction
P4	0.00910888	285	11	0.0873016	0.0385965	GO:0051146	GO:BP	striated muscle cell differentiation
P3	0.000219963	3519	84	0.333333	0.0238704	GO:0051641	GO:BP	cellular localization
P3	0.00118595	2778	69	0.27381	0.024838	GO:0051649	GO:BP	establishment of localization in cell
P3	0.00553547	3	3	0.0119048	1	GO:0002484	GO:BP	antigen processing and presentation of endogenous peptide antigen via MHC class I via ER pathway
P3	0.00553547	3	3	0.0119048	1	GO:0002486	GO:BP	antigen processing and presentation of endogenous peptide antigen via MHC class I via ER pathway, TAP-independent
P3	0.018038	2193	55	0.218254	0.0250798	GO:0016192	GO:BP	vesicle-mediated transport
P3	0.0287161	1842	48	0.190476	0.0260586	GO:0034613	GO:BP	cellular protein localization
P3	0.0350241	1856	48	0.190476	0.0258621	GO:0070727	GO:BP	cellular macromolecule localization
P2	7.54e-19	87	28	0.0538462	0.321839	GO:0070125	GO:BP	mitochondrial translational elongation
P2	2.64e-17	135	32	0.0615385	0.237037	GO:0032543	GO:BP	mitochondrial translation
P2	2.74e-16	88	26	0.05	0.295455	GO:0070126	GO:BP	mitochondrial translational termination
P2	1.73e-14	143	30	0.0576923	0.20979	GO:0006414	GO:BP	translational elongation
P2	1.92e-14	166	32	0.0615385	0.192771	GO:0140053	GO:BP	mitochondrial gene expression
P2	2.76e-14	104	26	0.05	0.25	GO:0006415	GO:BP	translational termination
P2	7.74e-09	228	30	0.0576923	0.131579	GO:0043624	GO:BP	cellular protein complex disassembly
P2	1.16e-07	337	35	0.0673077	0.103858	GO:0032984	GO:BP	protein-containing complex disassembly
P2	1.81e-07	1284	79	0.151923	0.0615265	GO:0043603	GO:BP	cellular amide metabolic process
P2	6.25e-07	804	57	0.109615	0.0708955	GO:0006412	GO:BP	translation
P2	1.1e-06	975	64	0.123077	0.065641	GO:0043604	GO:BP	amide biosynthetic process
P2	2.46e-06	834	57	0.109615	0.0683453	GO:0043043	GO:BP	peptide biosynthetic process
P2	1.76e-05	998	62	0.119231	0.0621242	GO:0006518	GO:BP	peptide metabolic process
P2	3e-05	2017	101	0.194231	0.0500744	GO:0043933	GO:BP	protein-containing complex subunit organization
P2	7.33e-05	1889	95	0.182692	0.0502912	GO:1901566	GO:BP	organonitrogen compound biosynthetic process
P2	0.000155944	1010	60	0.115385	0.0594059	GO:0006396	GO:BP	RNA processing
P2	0.000598919	577	40	0.0769231	0.0693241	GO:0022411	GO:BP	cellular component disassembly
P2	0.00126015	11915	393	0.755769	0.0329836	GO:0008152	GO:BP	metabolic process
P2	0.00206401	10941	366	0.703846	0.0334522	GO:0044237	GO:BP	cellular metabolic process
P2	0.00369543	6904	250	0.480769	0.0362109	GO:1901564	GO:BP	organonitrogen compound metabolic process
P2	0.00596834	11397	376	0.723077	0.0329911	GO:0071704	GO:BP	organic substance metabolic process
P2	0.0110068	532	35	0.0673077	0.0657895	GO:0006397	GO:BP	mRNA processing
P2	0.0173744	6391	231	0.444231	0.0361446	GO:0009058	GO:BP	biosynthetic process
P2	0.0201899	3148	129	0.248077	0.0409784	GO:0033036	GO:BP	macromolecule localization
P2	0.0217826	6210	225	0.432692	0.0362319	GO:0044249	GO:BP	cellular biosynthetic process
P2	0.0253175	1924	87	0.167308	0.0452183	GO:0044281	GO:BP	small molecule metabolic process
P2	0.028006	6297	227	0.436538	0.0360489	GO:1901576	GO:BP	organic substance biosynthetic process
P2	0.031228	535	34	0.0653846	0.0635514	GO:0034660	GO:BP	ncRNA metabolic process
P2	0.0410361	41	8	0.0153846	0.195122	GO:0046782	GO:BP	regulation of viral transcription
P2	0.045792	2657	111	0.213462	0.0417764	GO:0071702	GO:BP	organic substance transport
P2	0.0470191	2216	96	0.184615	0.0433213	GO:0071705	GO:BP	nitrogen compound transport
P1	1.37e-10	144	17	0.0949721	0.118056	GO:0019730	GO:BP	antimicrobial humoral response
P1	1.78e-10	422	26	0.145251	0.0616114	GO:0045229	GO:BP	external encapsulating structure organization
P1	1.14e-09	419	25	0.139665	0.0596659	GO:0030198	GO:BP	extracellular matrix organization
P1	1.21e-09	420	25	0.139665	0.0595238	GO:0043062	GO:BP	extracellular structure organization
P1	9.18e-09	383	23	0.128492	0.0600522	GO:0006959	GO:BP	humoral immune response
P1	1.07e-08	349	22	0.122905	0.0630372	GO:0042742	GO:BP	defense response to bacterium
P1	1.6e-07	483	24	0.134078	0.0496894	GO:0043312	GO:BP	neutrophil degranulation
P1	1.98e-07	488	24	0.134078	0.0491803	GO:0002283	GO:BP	neutrophil activation involved in immune response
P1	3.25e-07	500	24	0.134078	0.048	GO:0002446	GO:BP	neutrophil mediated immunity
P1	3.53e-07	502	24	0.134078	0.0478088	GO:0042119	GO:BP	neutrophil activation
P1	4.67e-07	509	24	0.134078	0.0471513	GO:0036230	GO:BP	granulocyte activation
P1	8.35e-07	61	10	0.0558659	0.163934	GO:0019731	GO:BP	antibacterial humoral response
P1	1.43e-06	538	24	0.134078	0.0446097	GO:0043299	GO:BP	leukocyte degranulation
P1	2.38e-06	552	24	0.134078	0.0434783	GO:0002275	GO:BP	myeloid cell activation involved in immune response
P1	2.95e-06	558	24	0.134078	0.0430108	GO:0002444	GO:BP	myeloid leukocyte mediated immunity
P1	4.88e-06	437	21	0.117318	0.0480549	GO:0052548	GO:BP	regulation of endopeptidase activity
P1	6.67e-06	888	30	0.167598	0.0337838	GO:0002443	GO:BP	leukocyte mediated immunity
P1	1.57e-05	467	21	0.117318	0.0449679	GO:0052547	GO:BP	regulation of peptidase activity
P1	2.37e-05	671	25	0.139665	0.0372578	GO:0002274	GO:BP	myeloid leukocyte activation
P1	3.97e-05	1135	33	0.184358	0.0290749	GO:0002252	GO:BP	immune effector process
P1	4.2e-05	743	26	0.145251	0.0349933	GO:0009617	GO:BP	response to bacterium
P1	4.49e-05	2193	49	0.273743	0.0223438	GO:0016192	GO:BP	vesicle-mediated transport
P1	0.000143056	790	26	0.145251	0.0329114	GO:0045055	GO:BP	regulated exocytosis
P1	0.000158148	906	28	0.156425	0.0309051	GO:0006887	GO:BP	exocytosis
P1	0.000215801	81	9	0.0502793	0.111111	GO:0061844	GO:BP	antimicrobial humoral immune response mediated by antimicrobial peptide
P1	0.000217591	863	27	0.150838	0.0312862	GO:0097435	GO:BP	supramolecular fiber organization
P1	0.000412064	723	24	0.134078	0.033195	GO:0002366	GO:BP	leukocyte activation involved in immune response
P1	0.000451656	252	14	0.0782123	0.0555556	GO:0010951	GO:BP	negative regulation of endopeptidase activity
P1	0.000455717	727	24	0.134078	0.0330124	GO:0002263	GO:BP	cell activation involved in immune response
P1	0.000832351	265	14	0.0782123	0.0528302	GO:0010466	GO:BP	negative regulation of peptidase activity
P1	0.00197418	3	3	0.0167598	1	GO:0033693	GO:BP	neurofilament bundle assembly
P1	0.00197418	3	3	0.0167598	1	GO:0099185	GO:BP	postsynaptic intermediate filament cytoskeleton organization
P1	0.00227202	1222	31	0.173184	0.0253682	GO:0098542	GO:BP	defense response to other organism
P1	0.00278341	109	9	0.0502793	0.0825688	GO:0030199	GO:BP	collagen fibril organization
P1	0.00280706	3457	61	0.340782	0.0176454	GO:0010033	GO:BP	response to organic substance
P1	0.0032797	1509	35	0.195531	0.0231942	GO:0022610	GO:BP	biological adhesion
P1	0.00339932	756	23	0.128492	0.0304233	GO:0030162	GO:BP	regulation of proteolysis
P1	0.00422945	2544	49	0.273743	0.019261	GO:0006955	GO:BP	immune response
P1	0.00547367	356	15	0.0837989	0.0421348	GO:0045861	GO:BP	negative regulation of proteolysis
P1	0.00548494	3443	60	0.335196	0.0174267	GO:0070887	GO:BP	cellular response to chemical stimulus
P1	0.00595967	1413	33	0.184358	0.0233546	GO:0140352	GO:BP	export from cell
P1	0.0060888	456	17	0.0949721	0.0372807	GO:0051346	GO:BP	negative regulation of hydrolase activity
P1	0.00644648	1351	32	0.178771	0.0236862	GO:0032940	GO:BP	secretion by cell
P1	0.00650131	4829	76	0.424581	0.0157382	GO:0042221	GO:BP	response to chemical
P1	0.00694525	42	6	0.0335196	0.142857	GO:0050832	GO:BP	defense response to fungus
P1	0.00794646	1639	36	0.201117	0.0219646	GO:0009607	GO:BP	response to biotic stimulus
P1	0.00814261	1502	34	0.189944	0.0226365	GO:0007155	GO:BP	cell adhesion
P1	0.0117992	3114	55	0.307263	0.0176622	GO:0009605	GO:BP	response to external stimulus
P1	0.0122064	1600	35	0.195531	0.021875	GO:0051707	GO:BP	response to other organism
P1	0.0123755	1601	35	0.195531	0.0218613	GO:0043207	GO:BP	response to external biotic stimulus
P1	0.0169742	956	25	0.139665	0.0261506	GO:0033993	GO:BP	response to lipid
P1	0.0188927	1492	33	0.184358	0.022118	GO:0046903	GO:BP	secretion
P1	0.0196913	1851	38	0.212291	0.0205294	GO:0006508	GO:BP	proteolysis
P1	0.022819	77	7	0.0391061	0.0909091	GO:0031640	GO:BP	killing of cells of other organism
P1	0.024643	3438	58	0.324022	0.0168703	GO:0002376	GO:BP	immune system process
P1	0.0272309	511	17	0.0949721	0.0332681	GO:0050900	GO:BP	leukocyte migration
P1	0.0288686	1956	39	0.217877	0.0199386	GO:0006952	GO:BP	defense response
P1	0.0306625	1252	29	0.162011	0.0231629	GO:0051336	GO:BP	regulation of hydrolase activity
P1	0.0314434	362	14	0.0782123	0.038674	GO:0002237	GO:BP	response to molecule of bacterial origin
P1	0.0327033	2816	50	0.27933	0.0177557	GO:0009653	GO:BP	anatomical structure morphogenesis
P1	0.0359357	8000	107	0.597765	0.013375	GO:0032501	GO:BP	multicellular organismal process
P1	0.0383395	56	6	0.0335196	0.107143	GO:0009620	GO:BP	response to fungus
P1	0.0426356	1768	36	0.201117	0.020362	GO:0044419	GO:BP	biological process involved in interspecies interaction between organisms
